# Supplementary material for: Uncovering the shell game with barcodes: diversity of meiofaunal Caecidae snails (Truncatelloidea, Caenogastropoda) from Central America
Source: Zookeys. 2020 Sep 16;968:1–42. doi: 10.3897/zookeys.968.52986 (PMC7511454; doi:10.3897/zookeys.968.52986)
Supplement: XML Treatment for Meioceras nitidum [file zookeys.968.52986-treatment2.xml]

<!DOCTYPE tp:taxon-treatment
  PUBLIC "-//TaxonX//DTD Taxonomic Treatment Publishing DTD v0 20100105//EN" "tax-treatment-NSO.dtd">
<tp:taxon-treatment xmlns:tp="http://www.plazi.org/taxpub"><tp:treatment-meta><kwd-group><label>Taxon classification</label><kwd><named-content xmlns:xlink="http://www.w3.org/1999/xlink" content-type="kingdom">Animalia</named-content></kwd><kwd><named-content xmlns:xlink="http://www.w3.org/1999/xlink" content-type="order">Littorinimorpha</named-content></kwd><kwd><named-content xmlns:xlink="http://www.w3.org/1999/xlink" content-type="family">Caecidae</named-content></kwd></kwd-group><mixed-citation publication-type="journal"><person-group><name><surname>Egger</surname><given-names>Christina</given-names></name><name><surname>Neusser</surname><given-names>Timea P.</given-names></name><name><surname>Norenburg</surname><given-names>Jon</given-names></name><name><surname>Leasi</surname><given-names>Francesca</given-names></name><name><surname>Buge</surname><given-names>Barbara</given-names></name><name><surname>Vannozzi</surname><given-names>Angelo</given-names></name><name><surname>Cunha</surname><given-names>Regina L.</given-names></name><name><surname>Cox</surname><given-names>Cymon J.</given-names></name><name><surname>Jörger</surname><given-names>Katharina M.</given-names></name></person-group><article-title>Uncovering the shell game with barcodes: diversity of meiofaunal <tp:taxon-name><tp:taxon-name-part taxon-name-part-type="family">Caecidae</tp:taxon-name-part></tp:taxon-name> snails (<tp:taxon-name><tp:taxon-name-part taxon-name-part-type="superfamily">Truncatelloidea</tp:taxon-name-part></tp:taxon-name>, <tp:taxon-name><tp:taxon-name-part taxon-name-part-type="subclass">Caenogastropoda</tp:taxon-name-part></tp:taxon-name>) from Central America</article-title><source>Zookeys</source><day>16</day><month>9</month><year>2020</year><volume>968</volume><fpage>1</fpage><lpage>42</lpage><pub-id pub-id-type="doi">10.3897/zookeys.968.52986</pub-id></mixed-citation></tp:treatment-meta><tp:nomenclature><tp:taxon-name><object-id xmlns:xlink="http://www.w3.org/1999/xlink" content-type="arpha" xlink:type="simple">4BE1E04C-B613-54E5-AF61-27316A2F3EF4</object-id>
                <tp:taxon-name-part taxon-name-part-type="genus" reg="Meioceras">Meioceras</tp:taxon-name-part>
                <tp:taxon-name-part taxon-name-part-type="species" reg="nitidum">nitidum</tp:taxon-name-part>
              </tp:taxon-name><tp:taxon-authority>(Stimpson, 1851)</tp:taxon-authority><tp:nomenclature-citation-list><tp:nomenclature-citation><tp:taxon-name>
                    <tp:taxon-name-part taxon-name-part-type="genus" reg="Caecum">Caecum</tp:taxon-name-part> <tp:taxon-name-part taxon-name-part-type="species" reg="nitidum">nitidum</tp:taxon-name-part></tp:taxon-name><comment>Stimpson, 1851 in <xref ref-type="bibr" rid="B93">Stimpson (1851a)</xref>: 112. Type locality: Florida.</comment></tp:nomenclature-citation><tp:nomenclature-citation><tp:taxon-name>
                    <tp:taxon-name-part taxon-name-part-type="genus" reg="Caecum">Caecum</tp:taxon-name-part> <tp:taxon-name-part taxon-name-part-type="species" reg="lermondi">lermondi</tp:taxon-name-part></tp:taxon-name><comment>Dall, 1924: 7; <tp:taxon-name><tp:taxon-name-part taxon-name-part-type="genus" reg="Caecum">Caecum</tp:taxon-name-part> <tp:taxon-name-part taxon-name-part-type="species" reg="rotundum">rotundum</tp:taxon-name-part></tp:taxon-name> de Folin, 1868: 49, pl. 5, fig. 2; <tp:taxon-name><tp:taxon-name-part taxon-name-part-type="genus" reg="Meioceras">Meioceras</tp:taxon-name-part> <tp:taxon-name-part taxon-name-part-type="species" reg="bitumidum">bitumidum</tp:taxon-name-part></tp:taxon-name> de Folin, 1869: 9, fig. 4; <tp:taxon-name><tp:taxon-name-part taxon-name-part-type="genus" reg="Meioceras">Meioceras</tp:taxon-name-part> <tp:taxon-name-part taxon-name-part-type="species" reg="carpenteri">carpenteri</tp:taxon-name-part></tp:taxon-name> de Folin, 1869: 8, 9, fig. 3; <tp:taxon-name><tp:taxon-name-part taxon-name-part-type="genus" reg="Meioceras">Meioceras</tp:taxon-name-part> <tp:taxon-name-part taxon-name-part-type="species" reg="cingulatum">cingulatum</tp:taxon-name-part></tp:taxon-name> Dall, 1892: 302, pl. 16, figs 6, 7; <tp:taxon-name><tp:taxon-name-part taxon-name-part-type="genus" reg="Meioceras">Meioceras</tp:taxon-name-part> <tp:taxon-name-part taxon-name-part-type="species" reg="contractum">contractum</tp:taxon-name-part></tp:taxon-name> de Folin, 1874: 213, t. 2, pl. 4, fig. 7; <tp:taxon-name><tp:taxon-name-part taxon-name-part-type="genus" reg="Meioceras">Meioceras</tp:taxon-name-part> <tp:taxon-name-part taxon-name-part-type="species" reg="coxi">coxi</tp:taxon-name-part></tp:taxon-name> de Folin, 1869: 13, fig. 9; <tp:taxon-name><tp:taxon-name-part taxon-name-part-type="genus" reg="Meioceras">Meioceras</tp:taxon-name-part> <tp:taxon-name-part taxon-name-part-type="species" reg="crossei">crossei</tp:taxon-name-part></tp:taxon-name> de Folin, 1869: 11, 12, fig. 7; <tp:taxon-name><tp:taxon-name-part taxon-name-part-type="genus" reg="Meioceras">Meioceras</tp:taxon-name-part> <tp:taxon-name-part taxon-name-part-type="species" reg="deshayesi">deshayesi</tp:taxon-name-part></tp:taxon-name> de Folin, 1869: 11, fig. 6; <tp:taxon-name><tp:taxon-name-part taxon-name-part-type="genus" reg="Meioceras">Meioceras</tp:taxon-name-part> <tp:taxon-name-part taxon-name-part-type="species" reg="elongatum">elongatum</tp:taxon-name-part></tp:taxon-name> de Folin, 1881: 17, pl. 1, fig. 9; <tp:taxon-name><tp:taxon-name-part taxon-name-part-type="genus" reg="Meioceras">Meioceras</tp:taxon-name-part> <tp:taxon-name-part taxon-name-part-type="species" reg="fischeri">fischeri</tp:taxon-name-part></tp:taxon-name> de Folin, 1870: 188, pl. 26, figs 3, 4; <tp:taxon-name><tp:taxon-name-part taxon-name-part-type="genus" reg="Meioceras">Meioceras</tp:taxon-name-part> <tp:taxon-name-part taxon-name-part-type="species" reg="imiklis">imiklis</tp:taxon-name-part></tp:taxon-name> de Folin, 1870: 189, pl. 26, figs 5, 6; <tp:taxon-name><tp:taxon-name-part taxon-name-part-type="genus" reg="Meioceras">Meioceras</tp:taxon-name-part> <tp:taxon-name-part taxon-name-part-type="species" reg="leoni">leoni</tp:taxon-name-part></tp:taxon-name> Bérillon, 1874: 251, pl. 5, fig. 3; <tp:taxon-name><tp:taxon-name-part taxon-name-part-type="genus" reg="Meioceras">Meioceras</tp:taxon-name-part> <tp:taxon-name-part taxon-name-part-type="species" reg="moreleti">moreleti</tp:taxon-name-part></tp:taxon-name> de Folin, 1869: 10, fig. 5; <tp:taxon-name><tp:taxon-name-part taxon-name-part-type="genus" reg="Meioceras">Meioceras</tp:taxon-name-part> <tp:taxon-name-part taxon-name-part-type="species" reg="subinflexum">subinflexum</tp:taxon-name-part></tp:taxon-name> de Folin, 1869: 165, pl. 23, fig. 8; <tp:taxon-name><tp:taxon-name-part taxon-name-part-type="genus" reg="Meioceras">Meioceras</tp:taxon-name-part> <tp:taxon-name-part taxon-name-part-type="species" reg="undulosum">undulosum</tp:taxon-name-part></tp:taxon-name> de Folin, 1869: 12, fig. 8.</comment></tp:nomenclature-citation></tp:nomenclature-citation-list></tp:nomenclature><tp:treatment-sec sec-type="material" id="SECID0ERKCI"><title>Material examined.</title><p>French Antilles • 1 (Fig. <xref ref-type="fig" rid="F5">5A–D</xref>); Martinique, Anse Noir; <named-content xmlns:xlink="http://www.w3.org/1999/xlink" content-type="dwc:verbatimCoordinates" xlink:type="simple"><named-content content-type="geo-json" specific-use="{&#34;type&#34;:&#34;Point&#34;,&#34;coordinates&#34;:[-61.088000,14.528000]}" id="NCID0E5KCI" xlink:type="simple">14.528, -61.088</named-content></named-content>; depth 6 m; 6 Sep 2016; <named-content xmlns:xlink="http://www.w3.org/1999/xlink" content-type="dwc:institutional_code" xlink:type="simple">MNHN</named-content> Madibenthos exped.; Stat. AB102; GenBank: <ext-link xmlns:xlink="http://www.w3.org/1999/xlink" ext-link-type="gen" xlink:href="MT704298" xlink:type="simple">MT704298</ext-link>, <ext-link xmlns:xlink="http://www.w3.org/1999/xlink" ext-link-type="gen" xlink:href="MT731714" xlink:type="simple">MT731714</ext-link>; <named-content xmlns:xlink="http://www.w3.org/1999/xlink" content-type="dwc:institutional_code" xlink:type="simple">MNHN</named-content>-IM-2013-72087a • 1; same collection data as for preceding; GenBank: <ext-link xmlns:xlink="http://www.w3.org/1999/xlink" ext-link-type="gen" xlink:href="MT704299" xlink:type="simple">MT704299</ext-link>, <ext-link xmlns:xlink="http://www.w3.org/1999/xlink" ext-link-type="gen" xlink:href="MT731715" xlink:type="simple">MT731715</ext-link>; <named-content xmlns:xlink="http://www.w3.org/1999/xlink" content-type="dwc:institutional_code" xlink:type="simple">MNHN</named-content>-IM-2013-72087b.</p></tp:treatment-sec><tp:treatment-sec sec-type="Shell morphology" id="SECID0EDMCI"><title>Shell morphology.</title><p>Shell translucent, glossy. Light brown zig-zag pattern covering entire shell in rings with irregular white dorsal patches (Fig. <xref ref-type="fig" rid="F5">5A</xref>). Bulbous tube, tapering towards aperture and posterior end. Maximum width at about one third of shell length. Slightly more bowed towards aperture. Septum flat, with triangular, pointed mucro (Fig. <xref ref-type="fig" rid="F5">5C</xref>). No sculpture or microsculpture diagnostic features (Fig. <xref ref-type="fig" rid="F5">5D</xref>).</p><fig id="F5" position="float" orientation="portrait"><object-id xmlns:xlink="http://www.w3.org/1999/xlink" content-type="doi" xlink:type="simple">10.3897/zookeys.968.52986.figure5</object-id><object-id xmlns:xlink="http://www.w3.org/1999/xlink" content-type="arpha" xlink:type="simple">D8F197C4-73D9-5ADF-9B4F-C0F85C17F9A4</object-id><label>Figure 5.</label><caption><p><bold>A–D</bold><italic><tp:taxon-name><tp:taxon-name-part taxon-name-part-type="genus" reg="Meioceras">Meioceras</tp:taxon-name-part> <tp:taxon-name-part taxon-name-part-type="species" reg="nitidum">nitidum</tp:taxon-name-part></tp:taxon-name></italic>, specimen <named-content xmlns:xlink="http://www.w3.org/1999/xlink" content-type="dwc:institutional_code" xlink:type="simple">MNHN</named-content>-IM-2013-72087 <bold>A</bold> light microscopic picture <bold>B</bold><abbrev xmlns:xlink="http://www.w3.org/1999/xlink" xlink:title="scanning electron microscopy" id="ABBRID0ESNCI" xlink:type="simple">SEM</abbrev> scan <bold>C</bold><abbrev xmlns:xlink="http://www.w3.org/1999/xlink" xlink:title="scanning electron microscopy" id="ABBRID0EYNCI" xlink:type="simple">SEM</abbrev> close-up of mucro and <bold>D</bold> microsculpture <bold>E</bold><italic><tp:taxon-name><tp:taxon-name-part taxon-name-part-type="genus" reg="Meioceras">M.</tp:taxon-name-part> <tp:taxon-name-part taxon-name-part-type="species" reg="cubitatum">cubitatum</tp:taxon-name-part></tp:taxon-name></italic>, specimen USNM 1618851 <bold>F, G</bold><tp:taxon-name><tp:taxon-name-part taxon-name-part-type="genus" reg="Caecum">C.</tp:taxon-name-part> <tp:taxon-name-part taxon-name-part-type="uncertainty-rank">cf.</tp:taxon-name-part> <tp:taxon-name-part taxon-name-part-type="species" reg="corrugulatum">corrugulatum</tp:taxon-name-part></tp:taxon-name>, specimen USNM 1618861 <bold>F</bold> light microscopic picture <bold>G</bold> light microscopic close-up of microstructure <bold>H</bold> MOTU II, specimen USNM 1618853 <bold>I–L</bold> MOTU I, specimen <abbrev xmlns:xlink="http://www.w3.org/1999/xlink" xlink:title="Zoological State Collection" id="ABBRID0ECPCI" xlink:type="simple">ZSM</abbrev>-Mol-20200039 <bold>I</bold> light microscopic picture <bold>J</bold><abbrev xmlns:xlink="http://www.w3.org/1999/xlink" xlink:title="scanning electron microscopy" id="ABBRID0EKPCI" xlink:type="simple">SEM</abbrev> scan <bold>K</bold><abbrev xmlns:xlink="http://www.w3.org/1999/xlink" xlink:title="scanning electron microscopy" id="ABBRID0EQPCI" xlink:type="simple">SEM</abbrev> close-up of mucro and <bold>L</bold> microsculpture <bold>M</bold><italic><tp:taxon-name><tp:taxon-name-part taxon-name-part-type="genus" reg="Caecum">C.</tp:taxon-name-part> <tp:taxon-name-part taxon-name-part-type="species" reg="glabrum">glabrum</tp:taxon-name-part></tp:taxon-name></italic>, specimen <abbrev xmlns:xlink="http://www.w3.org/1999/xlink" xlink:title="Zoological State Collection" id="ABBRID0EDQCI" xlink:type="simple">ZSM</abbrev>-Mol-20200096 <bold>N</bold><italic><tp:taxon-name><tp:taxon-name-part taxon-name-part-type="genus" reg="Caecum">C.</tp:taxon-name-part> <tp:taxon-name-part taxon-name-part-type="species" reg="glabellum">glabellum</tp:taxon-name-part></tp:taxon-name></italic> auctt. non Adams, specimen <abbrev xmlns:xlink="http://www.w3.org/1999/xlink" xlink:title="Zoological State Collection" id="ABBRID0EUQCI" xlink:type="simple">ZSM</abbrev>-Mol-20200074 <bold>O–R</bold><italic><tp:taxon-name><tp:taxon-name-part taxon-name-part-type="genus" reg="Caecum">C.</tp:taxon-name-part> <tp:taxon-name-part taxon-name-part-type="species" reg="invisibile">invisibile</tp:taxon-name-part></tp:taxon-name></italic> sp. nov., holotype <abbrev xmlns:xlink="http://www.w3.org/1999/xlink" xlink:title="Zoological State Collection" id="ABBRID0EFRCI" xlink:type="simple">ZSM</abbrev>-Mol-20100320 <bold>O</bold> light microscopic picture <bold>P</bold><abbrev xmlns:xlink="http://www.w3.org/1999/xlink" xlink:title="scanning electron microscopy" id="ABBRID0ENRCI" xlink:type="simple">SEM</abbrev> scan <bold>Q</bold><abbrev xmlns:xlink="http://www.w3.org/1999/xlink" xlink:title="scanning electron microscopy" id="ABBRID0ETRCI" xlink:type="simple">SEM</abbrev> close-up of mucro and <bold>R</bold> microsculpture. Scale bars: 10 µm (<bold>R</bold>); 20 µm (<bold>C, K, L, Q</bold>); 50 µm (<bold>D, E</bold>) 100 µm (<bold>I, J, O, P</bold>); 200 µm (<bold>A, B, M, N</bold>).</p></caption><graphic xmlns:xlink="http://www.w3.org/1999/xlink" xlink:href="zookeys-968-001-g005.jpg" position="float" orientation="portrait" xlink:type="simple" id="oo_453118.jpg"><uri content-type="original_file" xlink:type="simple">https://binary.pensoft.net/fig/453118</uri></graphic></fig></tp:treatment-sec><tp:treatment-sec sec-type="remarks" id="SECID0EISCI"><title>Remarks.</title><p><italic><tp:taxon-name><tp:taxon-name-part taxon-name-part-type="genus" reg="Meioceras">Meioceras</tp:taxon-name-part></tp:taxon-name></italic> and in particular “<italic><tp:taxon-name><tp:taxon-name-part taxon-name-part-type="genus" reg="Meioceras">M.</tp:taxon-name-part> <tp:taxon-name-part taxon-name-part-type="species" reg="nitidum">nitidum</tp:taxon-name-part></tp:taxon-name></italic>” has a complex taxonomic history involving at present 16 synonyms and several reallocations between <italic><tp:taxon-name><tp:taxon-name-part taxon-name-part-type="genus" reg="Meioceras">Meioceras</tp:taxon-name-part></tp:taxon-name></italic> and <italic><tp:taxon-name><tp:taxon-name-part taxon-name-part-type="genus" reg="Caecum">Caecum</tp:taxon-name-part></tp:taxon-name></italic> (<xref ref-type="bibr" rid="B70">MolluscaBase 2019</xref>). <xref ref-type="bibr" rid="B101">Vannozzi (2017)</xref> highlighted the problems with the ambiguous type specimen of <italic><tp:taxon-name><tp:taxon-name-part taxon-name-part-type="genus" reg="Meioceras">M.</tp:taxon-name-part> <tp:taxon-name-part taxon-name-part-type="species" reg="nitidum">nitidum</tp:taxon-name-part></tp:taxon-name></italic> (<xref ref-type="bibr" rid="B93">Stimpson 1851a</xref>), which encouraged multiple novel descriptions (e.g., <xref ref-type="bibr" rid="B11">Carpenter 1858–1859</xref>; De Folin and Périer 1867), nowadays recognized as synonyms. Our two investigated specimens from Martinique are consistent with the meagre original description by <xref ref-type="bibr" rid="B93">Stimpson (1851a)</xref> based on specimens from Florida and several redescriptions based on material from the Caribbean and southern America, now all accepted as <italic><tp:taxon-name><tp:taxon-name-part taxon-name-part-type="genus" reg="Meioceras">M.</tp:taxon-name-part> <tp:taxon-name-part taxon-name-part-type="species" reg="nitidum">nitidum</tp:taxon-name-part></tp:taxon-name></italic> (<italic><tp:taxon-name><tp:taxon-name-part taxon-name-part-type="genus" reg="Meioceras">M.</tp:taxon-name-part> <tp:taxon-name-part taxon-name-part-type="species" reg="nitidum">nitidum</tp:taxon-name-part></tp:taxon-name></italic> see <xref ref-type="bibr" rid="B4">Bandel 1996</xref>: 99, pl. 5, figs 1–7; <italic><tp:taxon-name><tp:taxon-name-part taxon-name-part-type="genus" reg="Meioceras">M.</tp:taxon-name-part> <tp:taxon-name-part taxon-name-part-type="species" reg="contractum">contractum</tp:taxon-name-part></tp:taxon-name></italic> see <xref ref-type="bibr" rid="B23">de Folin and Périer 1875</xref>: pl. 9, fig. 7). Our specimens differ morphologically from several “<italic><tp:taxon-name><tp:taxon-name-part taxon-name-part-type="genus" reg="Meioceras">M.</tp:taxon-name-part> <tp:taxon-name-part taxon-name-part-type="species" reg="nitidum">nitidum</tp:taxon-name-part></tp:taxon-name></italic>” specimens from Central American waters all of which were described as a different species in the past but later synonymized with <italic><tp:taxon-name><tp:taxon-name-part taxon-name-part-type="genus" reg="Meioceras">M.</tp:taxon-name-part> <tp:taxon-name-part taxon-name-part-type="species" reg="nitidum">nitidum</tp:taxon-name-part></tp:taxon-name></italic> acknowledging intraspecific variability (i.e., <italic><tp:taxon-name><tp:taxon-name-part taxon-name-part-type="genus" reg="Meioceras">M.</tp:taxon-name-part> <tp:taxon-name-part taxon-name-part-type="species" reg="elongatum">elongatum</tp:taxon-name-part></tp:taxon-name></italic>, holotype accessible through the online catalogue of the <named-content xmlns:xlink="http://www.w3.org/1999/xlink" content-type="dwc:institutional_code" xlink:type="simple">MNHN</named-content> (<named-content xmlns:xlink="http://www.w3.org/1999/xlink" content-type="dwc:institutional_code" xlink:type="simple">MNHN</named-content>-IM-2000-32923) and <italic><tp:taxon-name><tp:taxon-name-part taxon-name-part-type="genus" reg="Meioceras">M.</tp:taxon-name-part> <tp:taxon-name-part taxon-name-part-type="species" reg="subinflexum">subinflexum</tp:taxon-name-part></tp:taxon-name></italic> (see de Folin and Périer 1867: pl. 23, fig. 8). Molecular comparison of specimens spanning the morphological and geographical range is needed to clarify the species status and distribution of the species.</p></tp:treatment-sec><ref-list><ref id="B93"><mixed-citation xmlns:xlink="http://www.w3.org/1999/xlink" xlink:type="simple"><person-group><name name-style="western"><surname>Stimpson</surname><given-names>W</given-names></name></person-group> (<year>1851a</year>) <article-title>Monograph of the genus <italic><tp:taxon-name><tp:taxon-name-part taxon-name-part-type="genus">Caecum</tp:taxon-name-part></tp:taxon-name></italic> in the United States.</article-title><source>Proceeding of the Boston Society of Natural History</source><volume>4</volume>: <fpage>112</fpage>–<lpage>113</lpage>. <ext-link xlink:type="simple" ext-link-type="doi" xlink:href="10.5962/bhl.part.25197">https://doi.org/10.5962/bhl.part.25197</ext-link></mixed-citation></ref><ref id="B70"><mixed-citation xmlns:xlink="http://www.w3.org/1999/xlink" xlink:type="simple"><institution xlink:type="simple">MolluscaBase</institution> (<year>2019</year>) MolluscaBase. <ext-link xlink:type="simple" ext-link-type="uri" xlink:href="http://www.molluscabase.org">http://www.molluscabase.org</ext-link> [Accessed on 11.08.2019]</mixed-citation></ref><ref id="B101"><mixed-citation xmlns:xlink="http://www.w3.org/1999/xlink" xlink:type="simple"><person-group><name name-style="western"><surname>Vannozzi</surname><given-names>A</given-names></name></person-group> (<year>2017</year>) <article-title>The family <tp:taxon-name><tp:taxon-name-part taxon-name-part-type="family">Caecidae</tp:taxon-name-part></tp:taxon-name> (Molluska: <tp:taxon-name><tp:taxon-name-part taxon-name-part-type="class">Gastropoda</tp:taxon-name-part></tp:taxon-name>) from the Central Philippines.</article-title><source>Bolletino Malacologico</source><volume>53</volume>: <fpage>121</fpage>–<lpage>149</lpage>.</mixed-citation></ref><ref id="B11"><mixed-citation xmlns:xlink="http://www.w3.org/1999/xlink" xlink:type="simple"><person-group><name name-style="western"><surname>Carpenter</surname><given-names>PP</given-names></name></person-group> (<year>1858–1859</year>) First steps towards a Monograph of the <tp:taxon-name><tp:taxon-name-part taxon-name-part-type="family">Caecidae</tp:taxon-name-part></tp:taxon-name>, A family of Rostiferous <tp:taxon-name><tp:taxon-name-part taxon-name-part-type="class">Gastropoda</tp:taxon-name-part></tp:taxon-name>. Proceedings of the Zoological Society of London 26: 413–432, 433–444. <ext-link xlink:type="simple" ext-link-type="doi" xlink:href="10.1111/j.1469-7998.1858.tb06397.x">https://doi.org/10.1111/j.1469-7998.1858.tb06397.x</ext-link></mixed-citation></ref><ref id="B4"><mixed-citation xmlns:xlink="http://www.w3.org/1999/xlink" xlink:type="simple"><person-group><name name-style="western"><surname>Bandel</surname><given-names>K</given-names></name></person-group> (<year>1996</year>) <article-title>Phylogeny of the <tp:taxon-name><tp:taxon-name-part taxon-name-part-type="family">Caecidae</tp:taxon-name-part></tp:taxon-name> (<tp:taxon-name><tp:taxon-name-part taxon-name-part-type="subclass">Caenogastropoda</tp:taxon-name-part></tp:taxon-name>).</article-title><source>Mitteilungen aus dem Geologisch-Paläontologischen Institut der Universität Hamburg</source><volume>79</volume>: <fpage>53</fpage>–<lpage>115</lpage>.</mixed-citation></ref><ref id="B23"><mixed-citation xmlns:xlink="http://www.w3.org/1999/xlink" xlink:type="simple"><person-group><name name-style="western"><surname>De Folin</surname><given-names>L</given-names></name><name name-style="western"><surname>Périer</surname><given-names>L</given-names></name></person-group> (<year>1875</year>) <source>Les Fonds de la Mer. Étude sur les Particularités Nouvelles des Régions Sous-Marines.</source><publisher-name>Savy</publisher-name>, <publisher-loc>Paris</publisher-loc>, <size units="page">488 pp</size>.</mixed-citation></ref></ref-list></tp:taxon-treatment>
