# Supplementary material for: Uncovering the shell game with barcodes: diversity of meiofaunal Caecidae snails (Truncatelloidea, Caenogastropoda) from Central America
Source: Zookeys. 2020 Sep 16;968:1–42. doi: 10.3897/zookeys.968.52986 (PMC7511454; doi:10.3897/zookeys.968.52986)
Supplement: XML Treatment for Meioceras cubitatum [file zookeys.968.52986-treatment3.xml]

<!DOCTYPE tp:taxon-treatment
  PUBLIC "-//TaxonX//DTD Taxonomic Treatment Publishing DTD v0 20100105//EN" "tax-treatment-NSO.dtd">
<tp:taxon-treatment xmlns:tp="http://www.plazi.org/taxpub"><tp:treatment-meta><kwd-group><label>Taxon classification</label><kwd><named-content xmlns:xlink="http://www.w3.org/1999/xlink" content-type="kingdom">Animalia</named-content></kwd><kwd><named-content xmlns:xlink="http://www.w3.org/1999/xlink" content-type="order">Littorinimorpha</named-content></kwd><kwd><named-content xmlns:xlink="http://www.w3.org/1999/xlink" content-type="family">Caecidae</named-content></kwd></kwd-group><mixed-citation publication-type="journal"><person-group><name><surname>Egger</surname><given-names>Christina</given-names></name><name><surname>Neusser</surname><given-names>Timea P.</given-names></name><name><surname>Norenburg</surname><given-names>Jon</given-names></name><name><surname>Leasi</surname><given-names>Francesca</given-names></name><name><surname>Buge</surname><given-names>Barbara</given-names></name><name><surname>Vannozzi</surname><given-names>Angelo</given-names></name><name><surname>Cunha</surname><given-names>Regina L.</given-names></name><name><surname>Cox</surname><given-names>Cymon J.</given-names></name><name><surname>Jörger</surname><given-names>Katharina M.</given-names></name></person-group><article-title>Uncovering the shell game with barcodes: diversity of meiofaunal <tp:taxon-name><tp:taxon-name-part taxon-name-part-type="family">Caecidae</tp:taxon-name-part></tp:taxon-name> snails (<tp:taxon-name><tp:taxon-name-part taxon-name-part-type="superfamily">Truncatelloidea</tp:taxon-name-part></tp:taxon-name>, <tp:taxon-name><tp:taxon-name-part taxon-name-part-type="subclass">Caenogastropoda</tp:taxon-name-part></tp:taxon-name>) from Central America</article-title><source>Zookeys</source><day>16</day><month>9</month><year>2020</year><volume>968</volume><fpage>1</fpage><lpage>42</lpage><pub-id pub-id-type="doi">10.3897/zookeys.968.52986</pub-id></mixed-citation></tp:treatment-meta><tp:nomenclature><tp:taxon-name><object-id xmlns:xlink="http://www.w3.org/1999/xlink" content-type="arpha" xlink:type="simple">AFFB720D-5201-5F7A-AA55-F649750C3A37</object-id>
                <tp:taxon-name-part taxon-name-part-type="genus" reg="Meioceras">Meioceras</tp:taxon-name-part>
                <tp:taxon-name-part taxon-name-part-type="species" reg="cubitatum">cubitatum</tp:taxon-name-part>
              </tp:taxon-name><tp:taxon-authority>de Folin, 1868</tp:taxon-authority><tp:nomenclature-citation-list><tp:nomenclature-citation><tp:taxon-name>
                    <tp:taxon-name-part taxon-name-part-type="genus" reg="Meioceras">Meioceras</tp:taxon-name-part> <tp:taxon-name-part taxon-name-part-type="species" reg="cubitatum">cubitatum</tp:taxon-name-part></tp:taxon-name><comment>de Folin, 1868 in <xref ref-type="bibr" rid="B22">De Folin and Périer (1867–1871)</xref>: 50, pl. 5, fig. 4. Type locality: Baie de Bahia [Bahia Bay, Brazil].</comment></tp:nomenclature-citation><tp:nomenclature-citation><tp:taxon-name>
                    <tp:taxon-name-part taxon-name-part-type="genus" reg="Caecum">Caecum</tp:taxon-name-part> <tp:taxon-name-part taxon-name-part-type="species" reg="cubitatum">cubitatum</tp:taxon-name-part></tp:taxon-name><comment>(de Folin, 1868): 19; <tp:taxon-name><tp:taxon-name-part taxon-name-part-type="genus" reg="Meioceras">Meioceras</tp:taxon-name-part> <tp:taxon-name-part taxon-name-part-type="species" reg="tenerum">tenerum</tp:taxon-name-part></tp:taxon-name> de Folin, 1869: 24.</comment></tp:nomenclature-citation></tp:nomenclature-citation-list></tp:nomenclature><tp:treatment-sec sec-type="material" id="SECID0EWZCI"><title>Material examined.</title><p>Belize • 1 (Fig. <xref ref-type="fig" rid="F5">5E</xref>); Carrie Bow Cay; <named-content xmlns:xlink="http://www.w3.org/1999/xlink" content-type="dwc:verbatimCoordinates" xlink:type="simple"><named-content content-type="geo-json" specific-use="{&#34;type&#34;:&#34;Point&#34;,&#34;coordinates&#34;:[-88.076700,16.802100]}" id="NCID0ED1CI" xlink:type="simple">16.8021, -88.0767</named-content></named-content>; depth 31 m; 22 Jan 2010; USNM Belize 2010 exped.; Stat. CBC15; DNA voucher; GenBank: <ext-link xmlns:xlink="http://www.w3.org/1999/xlink" ext-link-type="gen" xlink:href="MT727067" xlink:type="simple">MT727067</ext-link>, <ext-link xmlns:xlink="http://www.w3.org/1999/xlink" ext-link-type="gen" xlink:href="MT731709" xlink:type="simple">MT731709</ext-link>; USNM 1618851.</p></tp:treatment-sec><tp:treatment-sec sec-type="Shell morphology" id="SECID0ES1CI"><title>Shell morphology.</title><p>Shell opaque white and solid. Mottled grayish pattern over whole shell, two rows of distinct brown dashes along dorsal side (Fig. <xref ref-type="fig" rid="F5">5E</xref>). Specimen approx. 2 mm. Tube not evenly curved but appears bulbous and is rounded strongly towards aperture, decreasing towards mucro. Mucro thin and sharp.</p></tp:treatment-sec><tp:treatment-sec sec-type="remarks" id="SECID0E31CI"><title>Remarks.</title><p>Our molecular phylogenetic results delimited <italic><tp:taxon-name><tp:taxon-name-part taxon-name-part-type="genus" reg="Meioceras">M.</tp:taxon-name-part> <tp:taxon-name-part taxon-name-part-type="species" reg="cubitatum">cubitatum</tp:taxon-name-part></tp:taxon-name></italic> as a separate species, despite similarities to <italic><tp:taxon-name><tp:taxon-name-part taxon-name-part-type="genus" reg="Meioceras">M.</tp:taxon-name-part> <tp:taxon-name-part taxon-name-part-type="species" reg="nitidum">nitidum</tp:taxon-name-part></tp:taxon-name></italic> in its bulbous shell shape and pattern. Surprisingly, our molecular analyses do not retrieve these morphologically similar <italic><tp:taxon-name><tp:taxon-name-part taxon-name-part-type="genus" reg="Meioceras">Meioceras</tp:taxon-name-part></tp:taxon-name></italic> species as a monophyletic entity but suggest independent origin within <italic><tp:taxon-name><tp:taxon-name-part taxon-name-part-type="genus" reg="Caecum">Caecum</tp:taxon-name-part></tp:taxon-name></italic>. Morphological differences towards <italic><tp:taxon-name><tp:taxon-name-part taxon-name-part-type="genus" reg="Meioceras">M.</tp:taxon-name-part> <tp:taxon-name-part taxon-name-part-type="species" reg="nitidum">nitidum</tp:taxon-name-part></tp:taxon-name></italic> (characterized above) are a more slender shell with more pronounced curvature towards the anterior end and the opaque color of the present individual. We assigned the specimen to <italic><tp:taxon-name><tp:taxon-name-part taxon-name-part-type="genus" reg="Meioceras">Meioceras</tp:taxon-name-part> <tp:taxon-name-part taxon-name-part-type="species" reg="cubitatum">cubitatum</tp:taxon-name-part></tp:taxon-name></italic> sensu de Folin, 1869 from Bahia, Brazil (<xref ref-type="bibr" rid="B28">dos Santos Gomes and Absalão 1996</xref>: 523, figs 12–15; De Folin and Périer 1867: pl. 5, fig. 4; <xref ref-type="bibr" rid="B89">Redfern 2001</xref>: fig. 178A, B) = <italic><tp:taxon-name><tp:taxon-name-part taxon-name-part-type="genus" reg="Meioceras">Meioceras</tp:taxon-name-part> <tp:taxon-name-part taxon-name-part-type="species" reg="cornucopiae">cornucopiae</tp:taxon-name-part></tp:taxon-name></italic> Carpenter, 1859 (from the West Indies, exact type locality unknown) sensu <xref ref-type="bibr" rid="B65">Lima et al. (2015</xref>: 3, fig. 7). Nevertheless, this <italic><tp:taxon-name><tp:taxon-name-part taxon-name-part-type="genus" reg="Meioceras">Meioceras</tp:taxon-name-part></tp:taxon-name></italic> species likely should also be reallocated to the genus <italic><tp:taxon-name><tp:taxon-name-part taxon-name-part-type="genus" reg="Caecum">Caecum</tp:taxon-name-part></tp:taxon-name></italic> based on the results of our phylogenetic analyses.</p></tp:treatment-sec><tp:treatment-sec><!--Section generated to contain objects referenced in tp:taxon-treatment.--><fig id="F5" position="float" orientation="portrait"><object-id xmlns:xlink="http://www.w3.org/1999/xlink" content-type="doi" xlink:type="simple">10.3897/zookeys.968.52986.figure5</object-id><object-id xmlns:xlink="http://www.w3.org/1999/xlink" content-type="arpha" xlink:type="simple">D8F197C4-73D9-5ADF-9B4F-C0F85C17F9A4</object-id><label>Figure 5.</label><caption><p><bold>A–D</bold><italic><tp:taxon-name><tp:taxon-name-part taxon-name-part-type="genus" reg="Meioceras">Meioceras</tp:taxon-name-part> <tp:taxon-name-part taxon-name-part-type="species" reg="nitidum">nitidum</tp:taxon-name-part></tp:taxon-name></italic>, specimen <named-content xmlns:xlink="http://www.w3.org/1999/xlink" content-type="dwc:institutional_code" xlink:type="simple">MNHN</named-content>-IM-2013-72087 <bold>A</bold> light microscopic picture <bold>B</bold><abbrev xmlns:xlink="http://www.w3.org/1999/xlink" xlink:title="scanning electron microscopy" id="ABBRID0ESNCI" xlink:type="simple">SEM</abbrev> scan <bold>C</bold><abbrev xmlns:xlink="http://www.w3.org/1999/xlink" xlink:title="scanning electron microscopy" id="ABBRID0EYNCI" xlink:type="simple">SEM</abbrev> close-up of mucro and <bold>D</bold> microsculpture <bold>E</bold><italic><tp:taxon-name><tp:taxon-name-part taxon-name-part-type="genus" reg="Meioceras">M.</tp:taxon-name-part> <tp:taxon-name-part taxon-name-part-type="species" reg="cubitatum">cubitatum</tp:taxon-name-part></tp:taxon-name></italic>, specimen USNM 1618851 <bold>F, G</bold><tp:taxon-name><tp:taxon-name-part taxon-name-part-type="genus" reg="Caecum">C.</tp:taxon-name-part> <tp:taxon-name-part taxon-name-part-type="uncertainty-rank">cf.</tp:taxon-name-part> <tp:taxon-name-part taxon-name-part-type="species" reg="corrugulatum">corrugulatum</tp:taxon-name-part></tp:taxon-name>, specimen USNM 1618861 <bold>F</bold> light microscopic picture <bold>G</bold> light microscopic close-up of microstructure <bold>H</bold> MOTU II, specimen USNM 1618853 <bold>I–L</bold> MOTU I, specimen <abbrev xmlns:xlink="http://www.w3.org/1999/xlink" xlink:title="Zoological State Collection" id="ABBRID0ECPCI" xlink:type="simple">ZSM</abbrev>-Mol-20200039 <bold>I</bold> light microscopic picture <bold>J</bold><abbrev xmlns:xlink="http://www.w3.org/1999/xlink" xlink:title="scanning electron microscopy" id="ABBRID0EKPCI" xlink:type="simple">SEM</abbrev> scan <bold>K</bold><abbrev xmlns:xlink="http://www.w3.org/1999/xlink" xlink:title="scanning electron microscopy" id="ABBRID0EQPCI" xlink:type="simple">SEM</abbrev> close-up of mucro and <bold>L</bold> microsculpture <bold>M</bold><italic><tp:taxon-name><tp:taxon-name-part taxon-name-part-type="genus" reg="Caecum">C.</tp:taxon-name-part> <tp:taxon-name-part taxon-name-part-type="species" reg="glabrum">glabrum</tp:taxon-name-part></tp:taxon-name></italic>, specimen <abbrev xmlns:xlink="http://www.w3.org/1999/xlink" xlink:title="Zoological State Collection" id="ABBRID0EDQCI" xlink:type="simple">ZSM</abbrev>-Mol-20200096 <bold>N</bold><italic><tp:taxon-name><tp:taxon-name-part taxon-name-part-type="genus" reg="Caecum">C.</tp:taxon-name-part> <tp:taxon-name-part taxon-name-part-type="species" reg="glabellum">glabellum</tp:taxon-name-part></tp:taxon-name></italic> auctt. non Adams, specimen <abbrev xmlns:xlink="http://www.w3.org/1999/xlink" xlink:title="Zoological State Collection" id="ABBRID0EUQCI" xlink:type="simple">ZSM</abbrev>-Mol-20200074 <bold>O–R</bold><italic><tp:taxon-name><tp:taxon-name-part taxon-name-part-type="genus" reg="Caecum">C.</tp:taxon-name-part> <tp:taxon-name-part taxon-name-part-type="species" reg="invisibile">invisibile</tp:taxon-name-part></tp:taxon-name></italic> sp. nov., holotype <abbrev xmlns:xlink="http://www.w3.org/1999/xlink" xlink:title="Zoological State Collection" id="ABBRID0EFRCI" xlink:type="simple">ZSM</abbrev>-Mol-20100320 <bold>O</bold> light microscopic picture <bold>P</bold><abbrev xmlns:xlink="http://www.w3.org/1999/xlink" xlink:title="scanning electron microscopy" id="ABBRID0ENRCI" xlink:type="simple">SEM</abbrev> scan <bold>Q</bold><abbrev xmlns:xlink="http://www.w3.org/1999/xlink" xlink:title="scanning electron microscopy" id="ABBRID0ETRCI" xlink:type="simple">SEM</abbrev> close-up of mucro and <bold>R</bold> microsculpture. Scale bars: 10 µm (<bold>R</bold>); 20 µm (<bold>C, K, L, Q</bold>); 50 µm (<bold>D, E</bold>) 100 µm (<bold>I, J, O, P</bold>); 200 µm (<bold>A, B, M, N</bold>).</p></caption><graphic xmlns:xlink="http://www.w3.org/1999/xlink" xlink:href="zookeys-968-001-g005.jpg" position="float" orientation="portrait" xlink:type="simple" id="oo_453118.jpg"><uri content-type="original_file" xlink:type="simple">https://binary.pensoft.net/fig/453118</uri></graphic></fig></tp:treatment-sec><ref-list><ref id="B22"><mixed-citation xmlns:xlink="http://www.w3.org/1999/xlink" xlink:type="simple"><person-group><name name-style="western"><surname>De Folin</surname><given-names>L</given-names></name><name name-style="western"><surname>Périer</surname><given-names>L</given-names></name></person-group> (<year>1867–1871</year>) <source>Les Fonds de la Mer. Étude sur les Particularités Nouvelles des Régions Sous-Marines.</source><publisher-name>Savy</publisher-name>, <publisher-loc>Paris</publisher-loc>, <size units="page">454 pp</size>. <ext-link xlink:type="simple" ext-link-type="doi" xlink:href="10.5962/bhl.title.13261">https://doi.org/10.5962/bhl.title.13261</ext-link></mixed-citation></ref><ref id="B28"><mixed-citation xmlns:xlink="http://www.w3.org/1999/xlink" xlink:type="simple"><person-group><name name-style="western"><surname>Dos Santos Gomes</surname><given-names>R</given-names></name><name name-style="western"><surname>Absalão</surname><given-names>RS</given-names></name></person-group> (<year>1996</year>) <article-title>Lista comentada e ilustrada dos <tp:taxon-name><tp:taxon-name-part taxon-name-part-type="family">Caecidae</tp:taxon-name-part></tp:taxon-name> (<tp:taxon-name><tp:taxon-name-part taxon-name-part-type="phylum">Mollusca</tp:taxon-name-part></tp:taxon-name>, <tp:taxon-name><tp:taxon-name-part taxon-name-part-type="subclass">Prosobranchia</tp:taxon-name-part></tp:taxon-name>, <tp:taxon-name><tp:taxon-name-part taxon-name-part-type="order">Mesogastropoda</tp:taxon-name-part></tp:taxon-name>) da Operação Oceanográfica Geomar XII Commented and illustrated list of the <tp:taxon-name><tp:taxon-name-part taxon-name-part-type="family">Caecidae</tp:taxon-name-part></tp:taxon-name> (<tp:taxon-name><tp:taxon-name-part taxon-name-part-type="phylum">Mollusca</tp:taxon-name-part></tp:taxon-name>, <tp:taxon-name><tp:taxon-name-part taxon-name-part-type="subclass">Prosobranchia</tp:taxon-name-part></tp:taxon-name>, <tp:taxon-name><tp:taxon-name-part taxon-name-part-type="order">Mesogastropoda</tp:taxon-name-part></tp:taxon-name>) from Oceanographic Operation Geomar XII.</article-title><source>Revista Brasileira de Zoologia</source><volume>13</volume>: <fpage>513</fpage>–<lpage>531</lpage>. <ext-link xlink:type="simple" ext-link-type="doi" xlink:href="10.1590/S0101-81751996000200019">https://doi.org/10.1590/S0101-81751996000200019</ext-link></mixed-citation></ref><ref id="B89"><mixed-citation xmlns:xlink="http://www.w3.org/1999/xlink" xlink:type="simple"><person-group><name name-style="western"><surname>Redfern</surname><given-names>C</given-names></name></person-group> (<year>2001</year>) <source>Bahamian Seashells: a Thousand Species from Abaco, Bahamas. <ext-link xlink:type="simple" ext-link-type="uri" xlink:href="http://Bahamianseashells.com">Bahamianseashells.com</ext-link>, Inc.</source><publisher-name>, c2001</publisher-name>, <publisher-loc>Boca Raton</publisher-loc>, <size units="page">261 pp</size>.</mixed-citation></ref><ref id="B65"><mixed-citation xmlns:xlink="http://www.w3.org/1999/xlink" xlink:type="simple"><person-group><name name-style="western"><surname>Lima</surname><given-names>SFB</given-names></name><name name-style="western"><surname>Simone</surname><given-names>LRL</given-names></name><name name-style="western"><surname>Guimaraes</surname><given-names>CRP</given-names></name></person-group> (<year>2015</year>) <article-title><tp:taxon-name><tp:taxon-name-part taxon-name-part-type="family">Caecidae</tp:taxon-name-part></tp:taxon-name> (<tp:taxon-name><tp:taxon-name-part taxon-name-part-type="class">Gastropoda</tp:taxon-name-part></tp:taxon-name>) collected by the research vessel Marion-Dufresne in southeastern Brazil.</article-title><source>Strombus</source><volume>22</volume>: <fpage>1</fpage>–<lpage>4</lpage>.</mixed-citation></ref></ref-list></tp:taxon-treatment>
