# Supplementary material for: Uncovering the shell game with barcodes: diversity of meiofaunal Caecidae snails (Truncatelloidea, Caenogastropoda) from Central America
Source: Zookeys. 2020 Sep 16;968:1–42. doi: 10.3897/zookeys.968.52986 (PMC7511454; doi:10.3897/zookeys.968.52986)
Supplement: XML Treatment for Caecum [file zookeys.968.52986-treatment4.xml]

<!DOCTYPE tp:taxon-treatment
  PUBLIC "-//TaxonX//DTD Taxonomic Treatment Publishing DTD v0 20100105//EN" "tax-treatment-NSO.dtd">
<tp:taxon-treatment xmlns:tp="http://www.plazi.org/taxpub"><tp:treatment-meta><kwd-group><label>Taxon classification</label><kwd><named-content xmlns:xlink="http://www.w3.org/1999/xlink" content-type="kingdom">Animalia</named-content></kwd><kwd><named-content xmlns:xlink="http://www.w3.org/1999/xlink" content-type="order">Littorinimorpha</named-content></kwd><kwd><named-content xmlns:xlink="http://www.w3.org/1999/xlink" content-type="family">Caecidae</named-content></kwd></kwd-group><mixed-citation publication-type="journal"><person-group><name><surname>Egger</surname><given-names>Christina</given-names></name><name><surname>Neusser</surname><given-names>Timea P.</given-names></name><name><surname>Norenburg</surname><given-names>Jon</given-names></name><name><surname>Leasi</surname><given-names>Francesca</given-names></name><name><surname>Buge</surname><given-names>Barbara</given-names></name><name><surname>Vannozzi</surname><given-names>Angelo</given-names></name><name><surname>Cunha</surname><given-names>Regina L.</given-names></name><name><surname>Cox</surname><given-names>Cymon J.</given-names></name><name><surname>Jörger</surname><given-names>Katharina M.</given-names></name></person-group><article-title>Uncovering the shell game with barcodes: diversity of meiofaunal <tp:taxon-name><tp:taxon-name-part taxon-name-part-type="family">Caecidae</tp:taxon-name-part></tp:taxon-name> snails (<tp:taxon-name><tp:taxon-name-part taxon-name-part-type="superfamily">Truncatelloidea</tp:taxon-name-part></tp:taxon-name>, <tp:taxon-name><tp:taxon-name-part taxon-name-part-type="subclass">Caenogastropoda</tp:taxon-name-part></tp:taxon-name>) from Central America</article-title><source>Zookeys</source><day>16</day><month>9</month><year>2020</year><volume>968</volume><fpage>1</fpage><lpage>42</lpage><pub-id pub-id-type="doi">10.3897/zookeys.968.52986</pub-id></mixed-citation></tp:treatment-meta><tp:nomenclature><label>Genus</label><tp:taxon-name><object-id xmlns:xlink="http://www.w3.org/1999/xlink" content-type="arpha" xlink:type="simple">D0B6A5C4-AA98-576F-8BB2-7B7223396984</object-id>
                <tp:taxon-name-part taxon-name-part-type="genus" reg="Caecum">Caecum</tp:taxon-name-part>
              </tp:taxon-name><tp:taxon-authority>J. Fleming, 1813</tp:taxon-authority></tp:nomenclature><tp:treatment-sec sec-type="type species" id="SECID0EB6CI"><title>Type species.</title><p><italic><tp:taxon-name><tp:taxon-name-part taxon-name-part-type="genus" reg="Dentalium">Dentalium</tp:taxon-name-part> <tp:taxon-name-part taxon-name-part-type="species" reg="trachea">trachea</tp:taxon-name-part></tp:taxon-name></italic> Montagu, 1803 from England by subsequent designation, Gray 1847: 203.</p></tp:treatment-sec></tp:taxon-treatment>
