# Supplementary material for: Uncovering the shell game with barcodes: diversity of meiofaunal Caecidae snails (Truncatelloidea, Caenogastropoda) from Central America
Source: Zookeys. 2020 Sep 16;968:1–42. doi: 10.3897/zookeys.968.52986 (PMC7511454; doi:10.3897/zookeys.968.52986)
Supplement: XML Treatment for Caecum cf. corrugulatum [file zookeys.968.52986-treatment5.xml]

<!DOCTYPE tp:taxon-treatment
  PUBLIC "-//TaxonX//DTD Taxonomic Treatment Publishing DTD v0 20100105//EN" "tax-treatment-NSO.dtd">
<tp:taxon-treatment xmlns:tp="http://www.plazi.org/taxpub"><tp:treatment-meta><kwd-group><label>Taxon classification</label><kwd><named-content xmlns:xlink="http://www.w3.org/1999/xlink" content-type="kingdom">Animalia</named-content></kwd><kwd><named-content xmlns:xlink="http://www.w3.org/1999/xlink" content-type="order">Littorinimorpha</named-content></kwd><kwd><named-content xmlns:xlink="http://www.w3.org/1999/xlink" content-type="family">Caecidae</named-content></kwd></kwd-group><mixed-citation publication-type="journal"><person-group><name><surname>Egger</surname><given-names>Christina</given-names></name><name><surname>Neusser</surname><given-names>Timea P.</given-names></name><name><surname>Norenburg</surname><given-names>Jon</given-names></name><name><surname>Leasi</surname><given-names>Francesca</given-names></name><name><surname>Buge</surname><given-names>Barbara</given-names></name><name><surname>Vannozzi</surname><given-names>Angelo</given-names></name><name><surname>Cunha</surname><given-names>Regina L.</given-names></name><name><surname>Cox</surname><given-names>Cymon J.</given-names></name><name><surname>Jörger</surname><given-names>Katharina M.</given-names></name></person-group><article-title>Uncovering the shell game with barcodes: diversity of meiofaunal <tp:taxon-name><tp:taxon-name-part taxon-name-part-type="family">Caecidae</tp:taxon-name-part></tp:taxon-name> snails (<tp:taxon-name><tp:taxon-name-part taxon-name-part-type="superfamily">Truncatelloidea</tp:taxon-name-part></tp:taxon-name>, <tp:taxon-name><tp:taxon-name-part taxon-name-part-type="subclass">Caenogastropoda</tp:taxon-name-part></tp:taxon-name>) from Central America</article-title><source>Zookeys</source><day>16</day><month>9</month><year>2020</year><volume>968</volume><fpage>1</fpage><lpage>42</lpage><pub-id pub-id-type="doi">10.3897/zookeys.968.52986</pub-id></mixed-citation></tp:treatment-meta><tp:nomenclature><tp:taxon-name><object-id xmlns:xlink="http://www.w3.org/1999/xlink" content-type="arpha" xlink:type="simple">2CAE5AA9-3E97-5FA4-889D-EDE150342781</object-id>
              <tp:taxon-name-part taxon-name-part-type="genus" reg="Caecum">Caecum</tp:taxon-name-part>
              <tp:taxon-name-part taxon-name-part-type="uncertainty-rank">cf.</tp:taxon-name-part>
              <tp:taxon-name-part taxon-name-part-type="species" reg="corrugulatum">corrugulatum</tp:taxon-name-part>
            </tp:taxon-name><tp:taxon-authority>Carpenter, 1857</tp:taxon-authority><tp:nomenclature-citation-list><tp:nomenclature-citation><tp:taxon-name>
                  <tp:taxon-name-part taxon-name-part-type="genus" reg="Caecum">Caecum</tp:taxon-name-part> <tp:taxon-name-part taxon-name-part-type="species" reg="corrugulatum">corrugulatum</tp:taxon-name-part></tp:taxon-name><comment>Carpenter, 1857: 327, pl. 37, figs 375, 1547. Type locality: Mazatlán, 1 sp. off Chama [Mexico].</comment></tp:nomenclature-citation></tp:nomenclature-citation-list></tp:nomenclature><tp:treatment-sec sec-type="material" id="SECID0EBIDI"><title>Material examined.</title><p>Panama • 1 (Fig. <xref ref-type="fig" rid="F5">5F, G</xref>); Achotines; <named-content xmlns:xlink="http://www.w3.org/1999/xlink" content-type="dwc:verbatimCoordinates" xlink:type="simple"><named-content content-type="geo-json" specific-use="{&#34;type&#34;:&#34;Point&#34;,&#34;coordinates&#34;:[-80.001300,7.620700]}" id="NCID0EOIDI" xlink:type="simple">7.6207, -80.0013</named-content></named-content>; depth 12 m; 29 Feb 2016; USNM Achotines2016 exped.; Stat. PA14; DNA voucher; GenBank: <ext-link xmlns:xlink="http://www.w3.org/1999/xlink" ext-link-type="gen" xlink:href="MT727069" xlink:type="simple">MT727069</ext-link>, <ext-link xmlns:xlink="http://www.w3.org/1999/xlink" ext-link-type="gen" xlink:href="MT731722" xlink:type="simple">MT731722</ext-link>; USNM 1618861.</p></tp:treatment-sec><tp:treatment-sec sec-type="Shell morphology" id="SECID0E4IDI"><title>Shell morphology.</title><p>Shell color whitish translucent. Tube regularly curved, shape equal in width but bears prominent edge at transition to septum (Fig. <xref ref-type="fig" rid="F5">5F</xref>). Septum round and blistered lacking a mucro. Aperture equally wide as tube with straight edge. Sculpture appears completely smooth but shows fine concentric ribs at higher magnification (Fig. <xref ref-type="fig" rid="F5">5G</xref>).</p></tp:treatment-sec><tp:treatment-sec sec-type="remarks" id="SECID0ELJDI"><title>Remarks.</title><p>We assigned the specimen collected in the Pacific coast of Panama to <italic><tp:taxon-name><tp:taxon-name-part taxon-name-part-type="genus" reg="Caecum">C.</tp:taxon-name-part> <tp:taxon-name-part taxon-name-part-type="species" reg="corrugulatum">corrugulatum</tp:taxon-name-part></tp:taxon-name></italic> based on the description of <xref ref-type="bibr" rid="B11">Carpenter (1858–1859)</xref> who already highlighted its similarity with another inconspicuous species (<italic><tp:taxon-name><tp:taxon-name-part taxon-name-part-type="genus" reg="Caecum">C.</tp:taxon-name-part> <tp:taxon-name-part taxon-name-part-type="species" reg="glabriforme">glabriforme</tp:taxon-name-part></tp:taxon-name></italic>). Both species are described from the same geographic area (Mazatlán, Pacific coast of Mexico) and resemble the <italic><tp:taxon-name><tp:taxon-name-part taxon-name-part-type="genus" reg="Caecum">C.</tp:taxon-name-part> <tp:taxon-name-part taxon-name-part-type="species" reg="glabrum">glabrum</tp:taxon-name-part></tp:taxon-name></italic>-like type: translucent, blistered septum without mucro, smooth, however slightly bigger than the eponymous <italic><tp:taxon-name><tp:taxon-name-part taxon-name-part-type="genus" reg="Caecum">C.</tp:taxon-name-part> <tp:taxon-name-part taxon-name-part-type="species" reg="glabrum">glabrum</tp:taxon-name-part></tp:taxon-name></italic> from European waters. <italic><tp:taxon-name><tp:taxon-name-part taxon-name-part-type="genus" reg="Caecum">Caecum</tp:taxon-name-part> <tp:taxon-name-part taxon-name-part-type="species" reg="corrugulatum">corrugulatum</tp:taxon-name-part></tp:taxon-name></italic>, can be distinguished by microsculptural concentric wrinkles, which could be observed with higher magnification in our specimen. So far, only <italic><tp:taxon-name><tp:taxon-name-part taxon-name-part-type="genus" reg="Caecum">C.</tp:taxon-name-part> <tp:taxon-name-part taxon-name-part-type="species" reg="glabriforme">glabriforme</tp:taxon-name-part></tp:taxon-name></italic> was recorded in Pacific Panama (<xref ref-type="bibr" rid="B63">Lightfoot 1993b</xref>) and recollection at the type locality is needed to 1) confirm the validity of both co-occurring species and reject conspecificity and 2) to confirm their putative distribution range from Mexico to Panama and exclude the possibility of further cryptic species among <italic><tp:taxon-name><tp:taxon-name-part taxon-name-part-type="genus" reg="Caecum">C.</tp:taxon-name-part> <tp:taxon-name-part taxon-name-part-type="species" reg="glabriforme">glabriforme</tp:taxon-name-part></tp:taxon-name></italic> and <italic><tp:taxon-name><tp:taxon-name-part taxon-name-part-type="genus" reg="Caecum">C.</tp:taxon-name-part> <tp:taxon-name-part taxon-name-part-type="species" reg="corrugulatum">corrugulatum</tp:taxon-name-part></tp:taxon-name></italic> species along the Pacific Coast of Central America (as discovered herein for the Atlantic Coast, see below).</p></tp:treatment-sec><tp:treatment-sec><!--Section generated to contain objects referenced in tp:taxon-treatment.--><fig id="F5" position="float" orientation="portrait"><object-id xmlns:xlink="http://www.w3.org/1999/xlink" content-type="doi" xlink:type="simple">10.3897/zookeys.968.52986.figure5</object-id><object-id xmlns:xlink="http://www.w3.org/1999/xlink" content-type="arpha" xlink:type="simple">D8F197C4-73D9-5ADF-9B4F-C0F85C17F9A4</object-id><label>Figure 5.</label><caption><p><bold>A–D</bold><italic><tp:taxon-name><tp:taxon-name-part taxon-name-part-type="genus" reg="Meioceras">Meioceras</tp:taxon-name-part> <tp:taxon-name-part taxon-name-part-type="species" reg="nitidum">nitidum</tp:taxon-name-part></tp:taxon-name></italic>, specimen <named-content xmlns:xlink="http://www.w3.org/1999/xlink" content-type="dwc:institutional_code" xlink:type="simple">MNHN</named-content>-IM-2013-72087 <bold>A</bold> light microscopic picture <bold>B</bold><abbrev xmlns:xlink="http://www.w3.org/1999/xlink" xlink:title="scanning electron microscopy" id="ABBRID0ESNCI" xlink:type="simple">SEM</abbrev> scan <bold>C</bold><abbrev xmlns:xlink="http://www.w3.org/1999/xlink" xlink:title="scanning electron microscopy" id="ABBRID0EYNCI" xlink:type="simple">SEM</abbrev> close-up of mucro and <bold>D</bold> microsculpture <bold>E</bold><italic><tp:taxon-name><tp:taxon-name-part taxon-name-part-type="genus" reg="Meioceras">M.</tp:taxon-name-part> <tp:taxon-name-part taxon-name-part-type="species" reg="cubitatum">cubitatum</tp:taxon-name-part></tp:taxon-name></italic>, specimen USNM 1618851 <bold>F, G</bold><tp:taxon-name><tp:taxon-name-part taxon-name-part-type="genus" reg="Caecum">C.</tp:taxon-name-part> <tp:taxon-name-part taxon-name-part-type="uncertainty-rank">cf.</tp:taxon-name-part> <tp:taxon-name-part taxon-name-part-type="species" reg="corrugulatum">corrugulatum</tp:taxon-name-part></tp:taxon-name>, specimen USNM 1618861 <bold>F</bold> light microscopic picture <bold>G</bold> light microscopic close-up of microstructure <bold>H</bold> MOTU II, specimen USNM 1618853 <bold>I–L</bold> MOTU I, specimen <abbrev xmlns:xlink="http://www.w3.org/1999/xlink" xlink:title="Zoological State Collection" id="ABBRID0ECPCI" xlink:type="simple">ZSM</abbrev>-Mol-20200039 <bold>I</bold> light microscopic picture <bold>J</bold><abbrev xmlns:xlink="http://www.w3.org/1999/xlink" xlink:title="scanning electron microscopy" id="ABBRID0EKPCI" xlink:type="simple">SEM</abbrev> scan <bold>K</bold><abbrev xmlns:xlink="http://www.w3.org/1999/xlink" xlink:title="scanning electron microscopy" id="ABBRID0EQPCI" xlink:type="simple">SEM</abbrev> close-up of mucro and <bold>L</bold> microsculpture <bold>M</bold><italic><tp:taxon-name><tp:taxon-name-part taxon-name-part-type="genus" reg="Caecum">C.</tp:taxon-name-part> <tp:taxon-name-part taxon-name-part-type="species" reg="glabrum">glabrum</tp:taxon-name-part></tp:taxon-name></italic>, specimen <abbrev xmlns:xlink="http://www.w3.org/1999/xlink" xlink:title="Zoological State Collection" id="ABBRID0EDQCI" xlink:type="simple">ZSM</abbrev>-Mol-20200096 <bold>N</bold><italic><tp:taxon-name><tp:taxon-name-part taxon-name-part-type="genus" reg="Caecum">C.</tp:taxon-name-part> <tp:taxon-name-part taxon-name-part-type="species" reg="glabellum">glabellum</tp:taxon-name-part></tp:taxon-name></italic> auctt. non Adams, specimen <abbrev xmlns:xlink="http://www.w3.org/1999/xlink" xlink:title="Zoological State Collection" id="ABBRID0EUQCI" xlink:type="simple">ZSM</abbrev>-Mol-20200074 <bold>O–R</bold><italic><tp:taxon-name><tp:taxon-name-part taxon-name-part-type="genus" reg="Caecum">C.</tp:taxon-name-part> <tp:taxon-name-part taxon-name-part-type="species" reg="invisibile">invisibile</tp:taxon-name-part></tp:taxon-name></italic> sp. nov., holotype <abbrev xmlns:xlink="http://www.w3.org/1999/xlink" xlink:title="Zoological State Collection" id="ABBRID0EFRCI" xlink:type="simple">ZSM</abbrev>-Mol-20100320 <bold>O</bold> light microscopic picture <bold>P</bold><abbrev xmlns:xlink="http://www.w3.org/1999/xlink" xlink:title="scanning electron microscopy" id="ABBRID0ENRCI" xlink:type="simple">SEM</abbrev> scan <bold>Q</bold><abbrev xmlns:xlink="http://www.w3.org/1999/xlink" xlink:title="scanning electron microscopy" id="ABBRID0ETRCI" xlink:type="simple">SEM</abbrev> close-up of mucro and <bold>R</bold> microsculpture. Scale bars: 10 µm (<bold>R</bold>); 20 µm (<bold>C, K, L, Q</bold>); 50 µm (<bold>D, E</bold>) 100 µm (<bold>I, J, O, P</bold>); 200 µm (<bold>A, B, M, N</bold>).</p></caption><graphic xmlns:xlink="http://www.w3.org/1999/xlink" xlink:href="zookeys-968-001-g005.jpg" position="float" orientation="portrait" xlink:type="simple" id="oo_453118.jpg"><uri content-type="original_file" xlink:type="simple">https://binary.pensoft.net/fig/453118</uri></graphic></fig></tp:treatment-sec><ref-list><ref id="B11"><mixed-citation xmlns:xlink="http://www.w3.org/1999/xlink" xlink:type="simple"><person-group><name name-style="western"><surname>Carpenter</surname><given-names>PP</given-names></name></person-group> (<year>1858–1859</year>) First steps towards a Monograph of the <tp:taxon-name><tp:taxon-name-part taxon-name-part-type="family">Caecidae</tp:taxon-name-part></tp:taxon-name>, A family of Rostiferous <tp:taxon-name><tp:taxon-name-part taxon-name-part-type="class">Gastropoda</tp:taxon-name-part></tp:taxon-name>. Proceedings of the Zoological Society of London 26: 413–432, 433–444. <ext-link xlink:type="simple" ext-link-type="doi" xlink:href="10.1111/j.1469-7998.1858.tb06397.x">https://doi.org/10.1111/j.1469-7998.1858.tb06397.x</ext-link></mixed-citation></ref><ref id="B63"><mixed-citation xmlns:xlink="http://www.w3.org/1999/xlink" xlink:type="simple"><person-group><name name-style="western"><surname>Lightfoot</surname><given-names>J</given-names></name></person-group> (<year>1993b</year>) <article-title><tp:taxon-name><tp:taxon-name-part taxon-name-part-type="family">Caecidae</tp:taxon-name-part></tp:taxon-name> of the Panamic Province Part 2.</article-title><source>Of Sea and Shore</source><volume>16</volume>: <fpage>75</fpage>–<lpage>87</lpage>.</mixed-citation></ref></ref-list></tp:taxon-treatment>
