# Supplementary material for: Uncovering the shell game with barcodes: diversity of meiofaunal Caecidae snails (Truncatelloidea, Caenogastropoda) from Central America
Source: Zookeys. 2020 Sep 16;968:1–42. doi: 10.3897/zookeys.968.52986 (PMC7511454; doi:10.3897/zookeys.968.52986)
Supplement: XML Treatment for Caecum invisibile [file zookeys.968.52986-treatment6.xml]

<!DOCTYPE tp:taxon-treatment
  PUBLIC "-//TaxonX//DTD Taxonomic Treatment Publishing DTD v0 20100105//EN" "tax-treatment-NSO.dtd">
<tp:taxon-treatment xmlns:tp="http://www.plazi.org/taxpub"><tp:treatment-meta><kwd-group><label>Taxon classification</label><kwd><named-content xmlns:xlink="http://www.w3.org/1999/xlink" content-type="kingdom">Animalia</named-content></kwd><kwd><named-content xmlns:xlink="http://www.w3.org/1999/xlink" content-type="order">Littorinimorpha</named-content></kwd><kwd><named-content xmlns:xlink="http://www.w3.org/1999/xlink" content-type="family">Caecidae</named-content></kwd></kwd-group><mixed-citation publication-type="journal"><person-group><name><surname>Egger</surname><given-names>Christina</given-names></name><name><surname>Neusser</surname><given-names>Timea P.</given-names></name><name><surname>Norenburg</surname><given-names>Jon</given-names></name><name><surname>Leasi</surname><given-names>Francesca</given-names></name><name><surname>Buge</surname><given-names>Barbara</given-names></name><name><surname>Vannozzi</surname><given-names>Angelo</given-names></name><name><surname>Cunha</surname><given-names>Regina L.</given-names></name><name><surname>Cox</surname><given-names>Cymon J.</given-names></name><name><surname>Jörger</surname><given-names>Katharina M.</given-names></name></person-group><article-title>Uncovering the shell game with barcodes: diversity of meiofaunal <tp:taxon-name><tp:taxon-name-part taxon-name-part-type="family">Caecidae</tp:taxon-name-part></tp:taxon-name> snails (<tp:taxon-name><tp:taxon-name-part taxon-name-part-type="superfamily">Truncatelloidea</tp:taxon-name-part></tp:taxon-name>, <tp:taxon-name><tp:taxon-name-part taxon-name-part-type="subclass">Caenogastropoda</tp:taxon-name-part></tp:taxon-name>) from Central America</article-title><source>Zookeys</source><day>16</day><month>9</month><year>2020</year><volume>968</volume><fpage>1</fpage><lpage>42</lpage><pub-id pub-id-type="doi">10.3897/zookeys.968.52986</pub-id></mixed-citation></tp:treatment-meta><tp:nomenclature><tp:taxon-name><object-id xmlns:xlink="http://www.w3.org/1999/xlink" content-type="arpha" xlink:type="simple">9A04C84A-44F1-5193-8EC0-7E6F8C0E0A99</object-id>
              <tp:taxon-name-part taxon-name-part-type="genus" reg="Caecum">Caecum</tp:taxon-name-part>
              <tp:taxon-name-part taxon-name-part-type="species" reg="invisibile">invisibile</tp:taxon-name-part>
              <object-id xmlns:xlink="http://www.w3.org/1999/xlink" content-type="zoobank" xlink:type="simple">http://zoobank.org/4183679F-44F4-4817-A2E1-7325687E5F0A</object-id>
            </tp:taxon-name><tp:taxon-authority>Egger &amp; Jörger</tp:taxon-authority><tp:taxon-status xmlns:xlink="http://www.w3.org/1999/xlink" xlink:type="simple">sp. nov.</tp:taxon-status></tp:nomenclature><tp:treatment-sec sec-type="material" id="SECID0EZNDI"><title>Material examined.</title><p><bold><italic>Holotype</italic></bold> Belize • 1 (Fig. <xref ref-type="fig" rid="F5">5O–R</xref>); Carrie Bow Cay; <named-content xmlns:xlink="http://www.w3.org/1999/xlink" content-type="dwc:verbatimCoordinates" xlink:type="simple"><named-content content-type="geo-json" specific-use="{&#34;type&#34;:&#34;Point&#34;,&#34;coordinates&#34;:[-88.079000,16.801500]}" id="NCID0ELODI" xlink:type="simple">16.8015, -88.0790</named-content></named-content>; depth 10 m; 14 Jan 2010; USNM Belize2010 exped.; Stat. CBC1b; DNA voucher; DNA bank: r462p15f2t91; GenBank: <ext-link xmlns:xlink="http://www.w3.org/1999/xlink" ext-link-type="gen" xlink:href="MT727055" xlink:type="simple">MT727055</ext-link>, <ext-link xmlns:xlink="http://www.w3.org/1999/xlink" ext-link-type="gen" xlink:href="MT704268" xlink:type="simple">MT704268</ext-link>, <ext-link xmlns:xlink="http://www.w3.org/1999/xlink" ext-link-type="gen" xlink:href="MT731697" xlink:type="simple">MT731697</ext-link>; <abbrev xmlns:xlink="http://www.w3.org/1999/xlink" xlink:title="Zoological State Collection" id="ABBRID0E6ODI" xlink:type="simple">ZSM</abbrev>-Mol-20100320. <bold><italic>Paratypes</italic></bold> Belize • 1; same data as for holotype; DNA voucher; DNA bank: r462p14f2t91; GenBank: <ext-link xmlns:xlink="http://www.w3.org/1999/xlink" ext-link-type="gen" xlink:href="MT727054" xlink:type="simple">MT727054</ext-link>, <ext-link xmlns:xlink="http://www.w3.org/1999/xlink" ext-link-type="gen" xlink:href="MT704267" xlink:type="simple">MT704267</ext-link>, <ext-link xmlns:xlink="http://www.w3.org/1999/xlink" ext-link-type="gen" xlink:href="MT731696" xlink:type="simple">MT731696</ext-link>; <abbrev xmlns:xlink="http://www.w3.org/1999/xlink" xlink:title="Zoological State Collection" id="ABBRID0EVPDI" xlink:type="simple">ZSM</abbrev>-Mol-20200109. Belize • 2; same data as for holotype; <abbrev xmlns:xlink="http://www.w3.org/1999/xlink" xlink:title="Zoological State Collection" id="ABBRID0EZPDI" xlink:type="simple">ZSM</abbrev>-Mol-20200111, <abbrev xmlns:xlink="http://www.w3.org/1999/xlink" xlink:title="Zoological State Collection" id="ABBRID0E4PDI" xlink:type="simple">ZSM</abbrev>-Mol-20200112. <bold>Other material</bold> Belize • 10; same data as for holotype; DNA voucher; GenBank: <ext-link xmlns:xlink="http://www.w3.org/1999/xlink" ext-link-type="gen" xlink:href="MT727056" xlink:type="simple">MT727056</ext-link>–<ext-link xmlns:xlink="http://www.w3.org/1999/xlink" ext-link-type="gen" xlink:href="MT727065" xlink:type="simple">MT727065</ext-link>, <ext-link xmlns:xlink="http://www.w3.org/1999/xlink" ext-link-type="gen" xlink:href="MT704269" xlink:type="simple">MT704269</ext-link>–<ext-link xmlns:xlink="http://www.w3.org/1999/xlink" ext-link-type="gen" xlink:href="MT704279" xlink:type="simple">MT704279</ext-link>, <ext-link xmlns:xlink="http://www.w3.org/1999/xlink" ext-link-type="gen" xlink:href="MT731698" xlink:type="simple">MT731698</ext-link>–<ext-link xmlns:xlink="http://www.w3.org/1999/xlink" ext-link-type="gen" xlink:href="MT731707" xlink:type="simple">MT731707</ext-link>; USNM 1618839, USNM 1618840, USNM 1618841, USNM 1618842, USNM 1618843, USNM 1618846, USNM 1618847, USNM 1618848, USNM 1618849. Panama • 1; Bocas del Toro; <named-content xmlns:xlink="http://www.w3.org/1999/xlink" content-type="dwc:verbatimCoordinates" xlink:type="simple"><named-content content-type="geo-json" specific-use="{&#34;type&#34;:&#34;Point&#34;,&#34;coordinates&#34;:[-81.931800,9.214000]}" id="NCID0EERDI" xlink:type="simple">9.2140, -81.9318</named-content></named-content>; depth 8.5 m; 5 Jun 2010; USNM BRS2010 exped.; Stat. BRS104; DNA voucher; GenBank: <ext-link xmlns:xlink="http://www.w3.org/1999/xlink" ext-link-type="gen" xlink:href="MT727049" xlink:type="simple">MT727049</ext-link>, <ext-link xmlns:xlink="http://www.w3.org/1999/xlink" ext-link-type="gen" xlink:href="MT704264" xlink:type="simple">MT704264</ext-link>, <ext-link xmlns:xlink="http://www.w3.org/1999/xlink" ext-link-type="gen" xlink:href="MT731689" xlink:type="simple">MT731689</ext-link>; USNM 1618856. • 1; Bocas del Toro; <named-content xmlns:xlink="http://www.w3.org/1999/xlink" content-type="dwc:verbatimCoordinates" xlink:type="simple"><named-content content-type="geo-json" specific-use="{&#34;type&#34;:&#34;Point&#34;,&#34;coordinates&#34;:[-82.172400,9.350700]}" id="NCID0E2RDI" xlink:type="simple">9.3507, -82.1724</named-content></named-content>; depth 3 m; 13 Jun 2010; USNM BRS2010 exped.; Stat. BRS200; DNA voucher; GenBank: <ext-link xmlns:xlink="http://www.w3.org/1999/xlink" ext-link-type="gen" xlink:href="MT727052" xlink:type="simple">MT727052</ext-link>, <ext-link xmlns:xlink="http://www.w3.org/1999/xlink" ext-link-type="gen" xlink:href="MT731694" xlink:type="simple">MT731694</ext-link>; USNM 1618859.</p></tp:treatment-sec><tp:treatment-sec sec-type="description" id="SECID0EKSDI"><title>Molecular diagnostic characters.</title><p>see Table <xref ref-type="table" rid="T4">4</xref>.</p><table-wrap id="T4" position="float" orientation="portrait"><label>Table 4.</label><caption><p>Type 1 characters and type 2 characters (<xref ref-type="bibr" rid="B56">Kühn and Haase 2019</xref>) for <abbrev xmlns:xlink="http://www.w3.org/1999/xlink" xlink:title="cytochrome oxidase subunit I" id="ABBRID0EBTDI" xlink:type="simple">COI</abbrev>, 16S rRNA and 28S rRNA sequence data (no type 2 characters for 16S rRNA and 28S rRNA present) of <italic><tp:taxon-name><tp:taxon-name-part taxon-name-part-type="genus" reg="Caecum">C.</tp:taxon-name-part> <tp:taxon-name-part taxon-name-part-type="species" reg="invisibile">invisibile</tp:taxon-name-part></tp:taxon-name></italic> sp. nov.</p></caption><table id="TID0EYHBK" rules="all"><tbody><tr><th rowspan="1" colspan="4">
                      <abbrev xmlns:xlink="http://www.w3.org/1999/xlink" xlink:title="cytochrome oxidase subunit I" id="ABBRID0EZTDI" xlink:type="simple">COI</abbrev>
                    </th><th rowspan="1" colspan="4">16S rRNA</th><th rowspan="1" colspan="4">28S rRNA</th></tr><tr><th rowspan="1" colspan="2">Type 1</th><th rowspan="1" colspan="2">Type 2</th><th rowspan="1" colspan="2">Type 1</th><th rowspan="1" colspan="2">Type 2</th><th rowspan="1" colspan="2">Type 1</th><th rowspan="1" colspan="2">Type 2</th></tr><tr><th rowspan="1" colspan="1">Position</th><th rowspan="1" colspan="1">States</th><th rowspan="1" colspan="1">Position</th><th rowspan="1" colspan="1">States</th><th rowspan="1" colspan="1">Position</th><th rowspan="1" colspan="1">States</th><th rowspan="1" colspan="1">Position</th><th rowspan="1" colspan="1">States</th><th rowspan="1" colspan="1">Position</th><th rowspan="1" colspan="1">States</th><th rowspan="1" colspan="1">Position</th><th rowspan="1" colspan="1">States</th></tr><tr><td rowspan="1" colspan="1">15</td><td rowspan="1" colspan="1">A</td><td rowspan="1" colspan="1">501</td><td rowspan="1" colspan="1">T</td><td rowspan="1" colspan="1">7</td><td rowspan="1" colspan="1">C</td><td rowspan="1" colspan="1"/><td rowspan="1" colspan="1"/><td rowspan="1" colspan="1">378</td><td rowspan="1" colspan="1">G</td><td rowspan="1" colspan="1">595</td><td rowspan="1" colspan="1">CA</td></tr><tr><td rowspan="1" colspan="1">171</td><td rowspan="1" colspan="1">G</td><td rowspan="1" colspan="1">450</td><td rowspan="1" colspan="1">G</td><td rowspan="1" colspan="1">9</td><td rowspan="1" colspan="1">C</td><td rowspan="1" colspan="1"/><td rowspan="1" colspan="1"/><td rowspan="1" colspan="1">392</td><td rowspan="1" colspan="1">A</td><td rowspan="1" colspan="1"/><td rowspan="1" colspan="1"/></tr><tr><td rowspan="1" colspan="1">267</td><td rowspan="1" colspan="1">G</td><td rowspan="1" colspan="1"/><td rowspan="1" colspan="1"/><td rowspan="1" colspan="1">32</td><td rowspan="1" colspan="1">T</td><td rowspan="1" colspan="1"/><td rowspan="1" colspan="1"/><td rowspan="1" colspan="1">414</td><td rowspan="1" colspan="1">T</td><td rowspan="1" colspan="1"/><td rowspan="1" colspan="1"/></tr><tr><td rowspan="1" colspan="1">279</td><td rowspan="1" colspan="1">T</td><td rowspan="1" colspan="1"/><td rowspan="1" colspan="1"/><td rowspan="1" colspan="1">93</td><td rowspan="1" colspan="1">G</td><td rowspan="1" colspan="1"/><td rowspan="1" colspan="1"/><td rowspan="1" colspan="1">426</td><td rowspan="1" colspan="1">C</td><td rowspan="1" colspan="1"/><td rowspan="1" colspan="1"/></tr><tr><td rowspan="1" colspan="1">300</td><td rowspan="1" colspan="1">G</td><td rowspan="1" colspan="1"/><td rowspan="1" colspan="1"/><td rowspan="1" colspan="1">97</td><td rowspan="1" colspan="1">T</td><td rowspan="1" colspan="1"/><td rowspan="1" colspan="1"/><td rowspan="1" colspan="1">515</td><td rowspan="1" colspan="1">T</td><td rowspan="1" colspan="1"/><td rowspan="1" colspan="1"/></tr><tr><td rowspan="1" colspan="1"/><td rowspan="1" colspan="1"/><td rowspan="1" colspan="1"/><td rowspan="1" colspan="1"/><td rowspan="1" colspan="1">104</td><td rowspan="1" colspan="1">T</td><td rowspan="1" colspan="1"/><td rowspan="1" colspan="1"/><td rowspan="1" colspan="1">598</td><td rowspan="1" colspan="1">A</td><td rowspan="1" colspan="1"/><td rowspan="1" colspan="1"/></tr><tr><td rowspan="1" colspan="1"/><td rowspan="1" colspan="1"/><td rowspan="1" colspan="1"/><td rowspan="1" colspan="1"/><td rowspan="1" colspan="1">191</td><td rowspan="1" colspan="1">T</td><td rowspan="1" colspan="1"/><td rowspan="1" colspan="1"/><td rowspan="1" colspan="1">612</td><td rowspan="1" colspan="1">G</td><td rowspan="1" colspan="1"/><td rowspan="1" colspan="1"/></tr><tr><td rowspan="1" colspan="1"/><td rowspan="1" colspan="1"/><td rowspan="1" colspan="1"/><td rowspan="1" colspan="1"/><td rowspan="1" colspan="1">223</td><td rowspan="1" colspan="1">G</td><td rowspan="1" colspan="1"/><td rowspan="1" colspan="1"/><td rowspan="1" colspan="1">649</td><td rowspan="1" colspan="1">A</td><td rowspan="1" colspan="1"/><td rowspan="1" colspan="1"/></tr><tr><td rowspan="1" colspan="1"/><td rowspan="1" colspan="1"/><td rowspan="1" colspan="1"/><td rowspan="1" colspan="1"/><td rowspan="1" colspan="1">227</td><td rowspan="1" colspan="1">G</td><td rowspan="1" colspan="1"/><td rowspan="1" colspan="1"/><td rowspan="1" colspan="1">664</td><td rowspan="1" colspan="1">T</td><td rowspan="1" colspan="1"/><td rowspan="1" colspan="1"/></tr><tr><td rowspan="1" colspan="1"/><td rowspan="1" colspan="1"/><td rowspan="1" colspan="1"/><td rowspan="1" colspan="1"/><td rowspan="1" colspan="1">247</td><td rowspan="1" colspan="1">C</td><td rowspan="1" colspan="1"/><td rowspan="1" colspan="1"/><td rowspan="1" colspan="1"/><td rowspan="1" colspan="1"/><td rowspan="1" colspan="1"/><td rowspan="1" colspan="1"/></tr></tbody></table></table-wrap></tp:treatment-sec><tp:treatment-sec sec-type="description" id="SECID0EOBAK"><title>Morphological description.</title><p>All investigated specimens were very similar in appearance, with little or no variation in shell morphology. Shell completely translucent. Length 0.8 mm long, width 0.2 mm (holotype, Fig. <xref ref-type="fig" rid="F5">5O</xref>). Tube regularly curved, shape equal in width but bears prominent edge at transition to septum, edge with smaller diameter. Septum round and blistered lacking a distinct mucro. Septum slightly inclining towards the left, dorsal side in holotype with slight variation between the specimens. Aperture equally wide as tube with straight edge. Sculpture appears smooth, only with faint growth lines (Fig. <xref ref-type="fig" rid="F5">5R</xref>). Whitish translucent body visible through translucent shell. Operculum translucent, slightly tinted yellowish. Radula formula shows taenioglossate pattern 2.1.1.1.2. with very small central rhachidian tooth. Large lateral teeth oriented towards the rhachidian tooth. Marginal teeth finer, outer marginal teeth are scoop-like curved. All the specimens investigated are adults based on the cylindrical shape of the tube and the shape of the aperture showing a reflected lip without cutting edge, which is normally present in immature specimens.</p></tp:treatment-sec><tp:treatment-sec sec-type="etymology" id="SECID0E3BAK"><title>Etymology.</title><p>The Latin adjective <italic><tp:taxon-name><tp:taxon-name-part taxon-name-part-type="genus" reg="Caecum"/><tp:taxon-name-part taxon-name-part-type="species" reg="invisibile">invisibile</tp:taxon-name-part></tp:taxon-name></italic> (invisible, unable to be seen) refers to the minute size of specimens, the translucent color of its shell, its hidden lifestyle between sand grains, and its taxonomic crypsis.</p></tp:treatment-sec><tp:treatment-sec sec-type="distribution" id="SECID0EMCAK"><title>Distribution.</title><p>Type locality: Carrie Bow Cay, Belize. (<named-content xmlns:xlink="http://www.w3.org/1999/xlink" content-type="dwc:verbatimCoordinates" xlink:type="simple"><named-content content-type="geo-json" specific-use="{&#34;type&#34;:&#34;Point&#34;,&#34;coordinates&#34;:[-88.079000,16.801500]}" id="NCID0EVCAK" xlink:type="simple">16.8015°N, -88.0790°W</named-content></named-content>, -10 m). Distributed in Central American Atlantic from Carrie Bow Cay, Belize to Bocas del Toro, Panama. Interstitial in coarse biogenic sediments (calcareous sand and shell hash), shallow subtidal at ten meters’ depth.</p></tp:treatment-sec><tp:treatment-sec sec-type="remarks" id="SECID0EZCAK"><title>Remarks.</title><p><italic><tp:taxon-name><tp:taxon-name-part taxon-name-part-type="genus" reg="Caecum">Caecum</tp:taxon-name-part> <tp:taxon-name-part taxon-name-part-type="species" reg="invisibile">invisibile</tp:taxon-name-part></tp:taxon-name></italic> sp. nov. is described as a new species based on molecular diagnostic characters, which show it as distinct from the European <italic><tp:taxon-name><tp:taxon-name-part taxon-name-part-type="genus" reg="Caecum">C.</tp:taxon-name-part> <tp:taxon-name-part taxon-name-part-type="species" reg="glabrum">glabrum</tp:taxon-name-part></tp:taxon-name></italic> (Fig. <xref ref-type="fig" rid="F5">5M</xref>), as well as the morphologically similar <italic><tp:taxon-name><tp:taxon-name-part taxon-name-part-type="genus" reg="Caecum">C.</tp:taxon-name-part> <tp:taxon-name-part taxon-name-part-type="species" reg="corrugulatum">corrugulatum</tp:taxon-name-part></tp:taxon-name></italic> (Fig. <xref ref-type="fig" rid="F5">5F, G</xref>) from the Central American Pacific and <italic><tp:taxon-name><tp:taxon-name-part taxon-name-part-type="genus" reg="Caecum">C.</tp:taxon-name-part> <tp:taxon-name-part taxon-name-part-type="species" reg="glabellum">glabellum</tp:taxon-name-part></tp:taxon-name></italic> from Japan (Fig. <xref ref-type="fig" rid="F5">5N</xref>).</p><sec sec-type="MOTU I" id="SECID0EXEAK"><title>MOTU I</title><p><bold>Material examined.</bold> Panama • 1 (Fig. <xref ref-type="fig" rid="F5">5I–L</xref>); Bocas del Toro; 2010; USNM BRS2010 exped.; DNA voucher; DNA bank: r462p13f2t91; GenBank: <ext-link xmlns:xlink="http://www.w3.org/1999/xlink" ext-link-type="gen" xlink:href="MT704263" xlink:type="simple">MT704263</ext-link>, <ext-link xmlns:xlink="http://www.w3.org/1999/xlink" ext-link-type="gen" xlink:href="MT731688" xlink:type="simple">MT731688</ext-link>; <abbrev xmlns:xlink="http://www.w3.org/1999/xlink" xlink:title="Zoological State Collection" id="ABBRID0ENFAK" xlink:type="simple">ZSM</abbrev>-Mol-20200039.</p><p><bold>Morphological characterization.</bold> Shell size 1.3 mm long, 0.3 mm wide. Translucent, with whitish body. Tube regularly curved and equal width. Septum hemispherical (Fig. <xref ref-type="fig" rid="F5">5K</xref>). Aperture straight, with lip indicating an adult specimen. Operculum brownish. No sculpture or microsculpture diagnostic features (compare Fig. <xref ref-type="fig" rid="F5">5L</xref>).</p><p><bold>Remarks.</bold> MOTU I is highly similar to the European <italic><tp:taxon-name><tp:taxon-name-part taxon-name-part-type="genus" reg="Caecum">C.</tp:taxon-name-part> <tp:taxon-name-part taxon-name-part-type="species" reg="glabrum">glabrum</tp:taxon-name-part></tp:taxon-name></italic> (Fig. <xref ref-type="fig" rid="F5">5M</xref>) and <italic><tp:taxon-name><tp:taxon-name-part taxon-name-part-type="genus" reg="Caecum">Caecum</tp:taxon-name-part> <tp:taxon-name-part taxon-name-part-type="species" reg="invisibile">invisibile</tp:taxon-name-part></tp:taxon-name></italic> sp. nov. (Fig. <xref ref-type="fig" rid="F5">5O–R</xref>). However, MOTU I shows some small morphological differences such as a bigger shell size and a tiny rim at the aperture (Fig. <xref ref-type="fig" rid="F5">5L</xref>) which is absent in <italic><tp:taxon-name><tp:taxon-name-part taxon-name-part-type="genus" reg="Caecum">C.</tp:taxon-name-part> <tp:taxon-name-part taxon-name-part-type="species" reg="glabrum">glabrum</tp:taxon-name-part></tp:taxon-name></italic>. The septum is further completely round and blistered (Fig. <xref ref-type="fig" rid="F5">5K</xref>), whereas the one of <italic><tp:taxon-name><tp:taxon-name-part taxon-name-part-type="genus" reg="Caecum">Caecum</tp:taxon-name-part> <tp:taxon-name-part taxon-name-part-type="species" reg="invisibile">invisibile</tp:taxon-name-part></tp:taxon-name></italic> sp. nov. slightly inclines (Fig. <xref ref-type="fig" rid="F5">5Q</xref>). MOTU I is based on a singleton and an incomplete molecular dataset, lacking <abbrev xmlns:xlink="http://www.w3.org/1999/xlink" xlink:title="cytochrome oxidase subunit I" id="ABBRID0EBIAK" xlink:type="simple">COI</abbrev> sequence data. Additional material from the same locality is necessary to justify proper species description in future research.</p></sec><sec sec-type="MOTU II" id="SECID0EFIAK"><title>MOTU II</title><p><bold>Material examined.</bold> Panama • 1 (Fig. <xref ref-type="fig" rid="F5">5H</xref>); Bocas del Toro; <named-content xmlns:xlink="http://www.w3.org/1999/xlink" content-type="dwc:verbatimCoordinates" xlink:type="simple"><named-content content-type="geo-json" specific-use="{&#34;type&#34;:&#34;Point&#34;,&#34;coordinates&#34;:[-82.347000,9.433300]}" id="NCID0EUIAK" xlink:type="simple">9.4333, -82.347</named-content></named-content>; depth 3 m; 5 Jun 2010; USNM BRS2010 exped.; Stat. BRS101; DNA voucher; GenBank: <ext-link xmlns:xlink="http://www.w3.org/1999/xlink" ext-link-type="gen" xlink:href="MT727046" xlink:type="simple">MT727046</ext-link>, <ext-link xmlns:xlink="http://www.w3.org/1999/xlink" ext-link-type="gen" xlink:href="MT704262" xlink:type="simple">MT704262</ext-link>, <ext-link xmlns:xlink="http://www.w3.org/1999/xlink" ext-link-type="gen" xlink:href="MT731687" xlink:type="simple">MT731687</ext-link>; USNM 1618853. • 1; Bocas del Toro; 9.3507, -82.1724; depth 15 m; 13 Jun 2010; USNM BRS2010 exped.; Stat. BRS110; DNA voucher; GenBank: <ext-link xmlns:xlink="http://www.w3.org/1999/xlink" ext-link-type="gen" xlink:href="MT727051" xlink:type="simple">MT727051</ext-link>, <ext-link xmlns:xlink="http://www.w3.org/1999/xlink" ext-link-type="gen" xlink:href="MT731693" xlink:type="simple">MT731693</ext-link>; USNM 1618852. • 1; Bocas del Toro; <named-content xmlns:xlink="http://www.w3.org/1999/xlink" content-type="dwc:verbatimCoordinates" xlink:type="simple"><named-content content-type="geo-json" specific-use="{&#34;type&#34;:&#34;Point&#34;,&#34;coordinates&#34;:[-82.172400,9.350700]}" id="NCID0EVJAK" xlink:type="simple">9.3507, -82.1724</named-content></named-content>; depth 3 m; 13 Jun 2010; USNM BRS2010 exped.; Stat. BRS200; DNA voucher; GenBank: <ext-link xmlns:xlink="http://www.w3.org/1999/xlink" ext-link-type="gen" xlink:href="MT727053" xlink:type="simple">MT727053</ext-link>, <ext-link xmlns:xlink="http://www.w3.org/1999/xlink" ext-link-type="gen" xlink:href="MT731695" xlink:type="simple">MT731695</ext-link>; USNM 1618860.</p><p><bold>Morphological characterization.</bold> Shell size unknown. Translucent, with translucent body. Tube regularly curved, slightly increasing in diameter towards aperture. Septum round, slightly flattened (Fig. <xref ref-type="fig" rid="F5">5H</xref>). Aperture straight. No sculpture visible, microsculptural data missing.</p><p><bold>Remarks.</bold> MOTU II is based on the molecular data of three specimens; however, we unfortunately lack <abbrev xmlns:xlink="http://www.w3.org/1999/xlink" xlink:title="scanning electron microscopy" id="ABBRID0EQKAK" xlink:type="simple">SEM</abbrev> scans and thus microsculptural data of the shell and light microscopic images are only available for one specimen (Fig. <xref ref-type="fig" rid="F5">5H</xref>). This specimen is a juvenile, and due to uncertainty with regards to adult ornamentation of the shell, and its possible identity with an already described species, we refrain from providing a formal description based on the available material only.</p></sec></tp:treatment-sec><tp:treatment-sec><!--Section generated to contain objects referenced in tp:taxon-treatment.--><fig id="F5" position="float" orientation="portrait"><object-id xmlns:xlink="http://www.w3.org/1999/xlink" content-type="doi" xlink:type="simple">10.3897/zookeys.968.52986.figure5</object-id><object-id xmlns:xlink="http://www.w3.org/1999/xlink" content-type="arpha" xlink:type="simple">D8F197C4-73D9-5ADF-9B4F-C0F85C17F9A4</object-id><label>Figure 5.</label><caption><p><bold>A–D</bold><italic><tp:taxon-name><tp:taxon-name-part taxon-name-part-type="genus" reg="Meioceras">Meioceras</tp:taxon-name-part> <tp:taxon-name-part taxon-name-part-type="species" reg="nitidum">nitidum</tp:taxon-name-part></tp:taxon-name></italic>, specimen <named-content xmlns:xlink="http://www.w3.org/1999/xlink" content-type="dwc:institutional_code" xlink:type="simple">MNHN</named-content>-IM-2013-72087 <bold>A</bold> light microscopic picture <bold>B</bold><abbrev xmlns:xlink="http://www.w3.org/1999/xlink" xlink:title="scanning electron microscopy" id="ABBRID0ESNCI" xlink:type="simple">SEM</abbrev> scan <bold>C</bold><abbrev xmlns:xlink="http://www.w3.org/1999/xlink" xlink:title="scanning electron microscopy" id="ABBRID0EYNCI" xlink:type="simple">SEM</abbrev> close-up of mucro and <bold>D</bold> microsculpture <bold>E</bold><italic><tp:taxon-name><tp:taxon-name-part taxon-name-part-type="genus" reg="Meioceras">M.</tp:taxon-name-part> <tp:taxon-name-part taxon-name-part-type="species" reg="cubitatum">cubitatum</tp:taxon-name-part></tp:taxon-name></italic>, specimen USNM 1618851 <bold>F, G</bold><tp:taxon-name><tp:taxon-name-part taxon-name-part-type="genus" reg="Caecum">C.</tp:taxon-name-part> <tp:taxon-name-part taxon-name-part-type="uncertainty-rank">cf.</tp:taxon-name-part> <tp:taxon-name-part taxon-name-part-type="species" reg="corrugulatum">corrugulatum</tp:taxon-name-part></tp:taxon-name>, specimen USNM 1618861 <bold>F</bold> light microscopic picture <bold>G</bold> light microscopic close-up of microstructure <bold>H</bold> MOTU II, specimen USNM 1618853 <bold>I–L</bold> MOTU I, specimen <abbrev xmlns:xlink="http://www.w3.org/1999/xlink" xlink:title="Zoological State Collection" id="ABBRID0ECPCI" xlink:type="simple">ZSM</abbrev>-Mol-20200039 <bold>I</bold> light microscopic picture <bold>J</bold><abbrev xmlns:xlink="http://www.w3.org/1999/xlink" xlink:title="scanning electron microscopy" id="ABBRID0EKPCI" xlink:type="simple">SEM</abbrev> scan <bold>K</bold><abbrev xmlns:xlink="http://www.w3.org/1999/xlink" xlink:title="scanning electron microscopy" id="ABBRID0EQPCI" xlink:type="simple">SEM</abbrev> close-up of mucro and <bold>L</bold> microsculpture <bold>M</bold><italic><tp:taxon-name><tp:taxon-name-part taxon-name-part-type="genus" reg="Caecum">C.</tp:taxon-name-part> <tp:taxon-name-part taxon-name-part-type="species" reg="glabrum">glabrum</tp:taxon-name-part></tp:taxon-name></italic>, specimen <abbrev xmlns:xlink="http://www.w3.org/1999/xlink" xlink:title="Zoological State Collection" id="ABBRID0EDQCI" xlink:type="simple">ZSM</abbrev>-Mol-20200096 <bold>N</bold><italic><tp:taxon-name><tp:taxon-name-part taxon-name-part-type="genus" reg="Caecum">C.</tp:taxon-name-part> <tp:taxon-name-part taxon-name-part-type="species" reg="glabellum">glabellum</tp:taxon-name-part></tp:taxon-name></italic> auctt. non Adams, specimen <abbrev xmlns:xlink="http://www.w3.org/1999/xlink" xlink:title="Zoological State Collection" id="ABBRID0EUQCI" xlink:type="simple">ZSM</abbrev>-Mol-20200074 <bold>O–R</bold><italic><tp:taxon-name><tp:taxon-name-part taxon-name-part-type="genus" reg="Caecum">C.</tp:taxon-name-part> <tp:taxon-name-part taxon-name-part-type="species" reg="invisibile">invisibile</tp:taxon-name-part></tp:taxon-name></italic> sp. nov., holotype <abbrev xmlns:xlink="http://www.w3.org/1999/xlink" xlink:title="Zoological State Collection" id="ABBRID0EFRCI" xlink:type="simple">ZSM</abbrev>-Mol-20100320 <bold>O</bold> light microscopic picture <bold>P</bold><abbrev xmlns:xlink="http://www.w3.org/1999/xlink" xlink:title="scanning electron microscopy" id="ABBRID0ENRCI" xlink:type="simple">SEM</abbrev> scan <bold>Q</bold><abbrev xmlns:xlink="http://www.w3.org/1999/xlink" xlink:title="scanning electron microscopy" id="ABBRID0ETRCI" xlink:type="simple">SEM</abbrev> close-up of mucro and <bold>R</bold> microsculpture. Scale bars: 10 µm (<bold>R</bold>); 20 µm (<bold>C, K, L, Q</bold>); 50 µm (<bold>D, E</bold>) 100 µm (<bold>I, J, O, P</bold>); 200 µm (<bold>A, B, M, N</bold>).</p></caption><graphic xmlns:xlink="http://www.w3.org/1999/xlink" xlink:href="zookeys-968-001-g005.jpg" position="float" orientation="portrait" xlink:type="simple" id="oo_453118.jpg"><uri content-type="original_file" xlink:type="simple">https://binary.pensoft.net/fig/453118</uri></graphic></fig></tp:treatment-sec><ref-list><ref id="B56"><mixed-citation xmlns:xlink="http://www.w3.org/1999/xlink" xlink:type="simple"><person-group><name name-style="western"><surname>Kühn</surname><given-names>AL</given-names></name><name name-style="western"><surname>Haase</surname><given-names>M</given-names></name></person-group> (<year>2019</year>) <article-title>QUIDDICH: QUick IDentification of DIagnostic CHaracters.</article-title><source>Journal of Zoological Systematics and Evolutionary Research</source><volume>58</volume>: <fpage>22</fpage>–<lpage>26</lpage>. <ext-link xlink:type="simple" ext-link-type="doi" xlink:href="10.1111/jzs.12347">https://doi.org/10.1111/jzs.12347</ext-link></mixed-citation></ref></ref-list></tp:taxon-treatment>
