# Supplementary material for: Uncovering the shell game with barcodes: diversity of meiofaunal Caecidae snails (Truncatelloidea, Caenogastropoda) from Central America
Source: Zookeys. 2020 Sep 16;968:1–42. doi: 10.3897/zookeys.968.52986 (PMC7511454; doi:10.3897/zookeys.968.52986)
Supplement: XML Treatment for Caecum heptagonum [file zookeys.968.52986-treatment7.xml]

<!DOCTYPE tp:taxon-treatment
  PUBLIC "-//TaxonX//DTD Taxonomic Treatment Publishing DTD v0 20100105//EN" "tax-treatment-NSO.dtd">
<tp:taxon-treatment xmlns:tp="http://www.plazi.org/taxpub"><tp:treatment-meta><kwd-group><label>Taxon classification</label><kwd><named-content xmlns:xlink="http://www.w3.org/1999/xlink" content-type="kingdom">Animalia</named-content></kwd><kwd><named-content xmlns:xlink="http://www.w3.org/1999/xlink" content-type="order">Littorinimorpha</named-content></kwd><kwd><named-content xmlns:xlink="http://www.w3.org/1999/xlink" content-type="family">Caecidae</named-content></kwd></kwd-group><mixed-citation publication-type="journal"><person-group><name><surname>Egger</surname><given-names>Christina</given-names></name><name><surname>Neusser</surname><given-names>Timea P.</given-names></name><name><surname>Norenburg</surname><given-names>Jon</given-names></name><name><surname>Leasi</surname><given-names>Francesca</given-names></name><name><surname>Buge</surname><given-names>Barbara</given-names></name><name><surname>Vannozzi</surname><given-names>Angelo</given-names></name><name><surname>Cunha</surname><given-names>Regina L.</given-names></name><name><surname>Cox</surname><given-names>Cymon J.</given-names></name><name><surname>Jörger</surname><given-names>Katharina M.</given-names></name></person-group><article-title>Uncovering the shell game with barcodes: diversity of meiofaunal <tp:taxon-name><tp:taxon-name-part taxon-name-part-type="family">Caecidae</tp:taxon-name-part></tp:taxon-name> snails (<tp:taxon-name><tp:taxon-name-part taxon-name-part-type="superfamily">Truncatelloidea</tp:taxon-name-part></tp:taxon-name>, <tp:taxon-name><tp:taxon-name-part taxon-name-part-type="subclass">Caenogastropoda</tp:taxon-name-part></tp:taxon-name>) from Central America</article-title><source>Zookeys</source><day>16</day><month>9</month><year>2020</year><volume>968</volume><fpage>1</fpage><lpage>42</lpage><pub-id pub-id-type="doi">10.3897/zookeys.968.52986</pub-id></mixed-citation></tp:treatment-meta><tp:nomenclature><tp:taxon-name><object-id xmlns:xlink="http://www.w3.org/1999/xlink" content-type="arpha" xlink:type="simple">ADB50B90-7DE4-511D-BC12-F4A67DC2B51D</object-id>
              <tp:taxon-name-part taxon-name-part-type="genus" reg="Caecum">Caecum</tp:taxon-name-part>
              <tp:taxon-name-part taxon-name-part-type="species" reg="heptagonum">heptagonum</tp:taxon-name-part>
            </tp:taxon-name><tp:taxon-authority>Carpenter, 1857</tp:taxon-authority><tp:nomenclature-citation-list><tp:nomenclature-citation><tp:taxon-name>
                  <tp:taxon-name-part taxon-name-part-type="genus" reg="Caecum">Caecum</tp:taxon-name-part> <tp:taxon-name-part taxon-name-part-type="species" reg="heptagonum">heptagonum</tp:taxon-name-part></tp:taxon-name><comment>Carpenter, 1857: 319, t. 1524. Type locality: Mazatlán [Mexico].</comment></tp:nomenclature-citation></tp:nomenclature-citation-list></tp:nomenclature><tp:treatment-sec sec-type="material" id="SECID0ERMAK"><title>Material examined.</title><p>Panama • 1 juv. (Fig. <xref ref-type="fig" rid="F6">6B–E</xref>); Achotines; <named-content xmlns:xlink="http://www.w3.org/1999/xlink" content-type="dwc:verbatimCoordinates" xlink:type="simple"><named-content content-type="geo-json" specific-use="{&#34;type&#34;:&#34;Point&#34;,&#34;coordinates&#34;:[-79.996800,7.634900]}" id="NCID0E5MAK" xlink:type="simple">7.6349, -79.9968</named-content></named-content>; depth 10 m; 6 Mar 2016; USNM Achotines2016 exped.; Stat. PA23a; DNA voucher; DNA bank: r462p4f2t91, GenBank: <ext-link xmlns:xlink="http://www.w3.org/1999/xlink" ext-link-type="gen" xlink:href="MT704283" xlink:type="simple">MT704283</ext-link>, <ext-link xmlns:xlink="http://www.w3.org/1999/xlink" ext-link-type="gen" xlink:href="MT731717" xlink:type="simple">MT731717</ext-link>; <abbrev xmlns:xlink="http://www.w3.org/1999/xlink" xlink:title="Zoological State Collection" id="ABBRID0ENNAK" xlink:type="simple">ZSM</abbrev>-Mol-20200030. • 1 juv. (Fig. <xref ref-type="fig" rid="F6">6A</xref>); same collection data as for preceding; DNA voucher; GenBank: <ext-link xmlns:xlink="http://www.w3.org/1999/xlink" ext-link-type="gen" xlink:href="MT704291" xlink:type="simple">MT704291</ext-link>, <ext-link xmlns:xlink="http://www.w3.org/1999/xlink" ext-link-type="gen" xlink:href="MT731726" xlink:type="simple">MT731726</ext-link>; USNM 1618866. • 1 juv.; same collection data as for preceding; <abbrev xmlns:xlink="http://www.w3.org/1999/xlink" xlink:title="Zoological State Collection" id="ABBRID0E6NAK" xlink:type="simple">ZSM</abbrev>-Mol-20200116. • 1 juv.; same collection data as for preceding; <abbrev xmlns:xlink="http://www.w3.org/1999/xlink" xlink:title="Zoological State Collection" id="ABBRID0EDOAK" xlink:type="simple">ZSM</abbrev>-Mol-20200117. • 1 juv.; Achotines; <named-content xmlns:xlink="http://www.w3.org/1999/xlink" content-type="dwc:verbatimCoordinates" xlink:type="simple"><named-content content-type="geo-json" specific-use="{&#34;type&#34;:&#34;Point&#34;,&#34;coordinates&#34;:[-79.996500,7.634600]}" id="NCID0EKOAK" xlink:type="simple">7.6346, -79.9965</named-content></named-content>; depth 10 m; 6 Mar 2016; USNM Achotines2016 exped.; Stat. PA23b; <abbrev xmlns:xlink="http://www.w3.org/1999/xlink" xlink:title="Zoological State Collection" id="ABBRID0EPOAK" xlink:type="simple">ZSM</abbrev>-Mol-20200115.</p><fig id="F6" position="float" orientation="portrait"><object-id xmlns:xlink="http://www.w3.org/1999/xlink" content-type="doi" xlink:type="simple">10.3897/zookeys.968.52986.figure6</object-id><object-id xmlns:xlink="http://www.w3.org/1999/xlink" content-type="arpha" xlink:type="simple">CCCB15EF-7F55-5C9F-9560-D49967AB98F0</object-id><label>Figure 6.</label><caption><p><bold>A–E</bold><italic><tp:taxon-name><tp:taxon-name-part taxon-name-part-type="genus" reg="Caecum">Caecum</tp:taxon-name-part> <tp:taxon-name-part taxon-name-part-type="species" reg="heptagonum">heptagonum</tp:taxon-name-part></tp:taxon-name></italic><bold>A</bold> specimen USNM 1618866 juvenile specimen with larval shell still attached <bold>B–E</bold> specimen <abbrev xmlns:xlink="http://www.w3.org/1999/xlink" xlink:title="Zoological State Collection" id="ABBRID0EMPAK" xlink:type="simple">ZSM</abbrev>-Mol-20200030, juvenile specimen already resembling closely the adult form <bold>B</bold> light microscopic picture <bold>C</bold><abbrev xmlns:xlink="http://www.w3.org/1999/xlink" xlink:title="scanning electron microscopy" id="ABBRID0EUPAK" xlink:type="simple">SEM</abbrev> scan <bold>D</bold> close-up of mucro and <bold>E</bold> microsculpture <bold>F–I</bold><italic><tp:taxon-name><tp:taxon-name-part taxon-name-part-type="genus" reg="Caecum">C.</tp:taxon-name-part> <tp:taxon-name-part taxon-name-part-type="species" reg="cooperi">cooperi</tp:taxon-name-part></tp:taxon-name></italic>, specimen <named-content xmlns:xlink="http://www.w3.org/1999/xlink" content-type="dwc:institutional_code" xlink:type="simple">MNHN</named-content>-IM-2019-32 <bold>F</bold> light microscopic picture <bold>G</bold><abbrev xmlns:xlink="http://www.w3.org/1999/xlink" xlink:title="scanning electron microscopy" id="ABBRID0ERQAK" xlink:type="simple">SEM</abbrev> scan <bold>H</bold> close-up of mucro and <bold>I</bold> microsculpture whole specimen and close-up of mucro and microsculpture <bold>J–M</bold><italic><tp:taxon-name><tp:taxon-name-part taxon-name-part-type="genus" reg="Caecum">C.</tp:taxon-name-part> <tp:taxon-name-part taxon-name-part-type="species" reg="debile">debile</tp:taxon-name-part></tp:taxon-name></italic>, specimen <named-content xmlns:xlink="http://www.w3.org/1999/xlink" content-type="dwc:institutional_code" xlink:type="simple">MNHN</named-content>-IM-2019-27 <bold>J</bold> light microscopic picture <bold>K</bold><abbrev xmlns:xlink="http://www.w3.org/1999/xlink" xlink:title="scanning electron microscopy" id="ABBRID0EORAK" xlink:type="simple">SEM</abbrev> scan <bold>L</bold> close-up of mucro and <bold>M</bold> microsculpture <bold>N–Q</bold><italic><tp:taxon-name><tp:taxon-name-part taxon-name-part-type="genus" reg="Caecum">C.</tp:taxon-name-part> <tp:taxon-name-part taxon-name-part-type="species" reg="striatum">striatum</tp:taxon-name-part></tp:taxon-name></italic>, specimen <abbrev xmlns:xlink="http://www.w3.org/1999/xlink" xlink:title="Zoological State Collection" id="ABBRID0EDSAK" xlink:type="simple">ZSM</abbrev>-Mol-20100322 <bold>N</bold> light microscopic picture <bold>O</bold><abbrev xmlns:xlink="http://www.w3.org/1999/xlink" xlink:title="scanning electron microscopy" id="ABBRID0ELSAK" xlink:type="simple">SEM</abbrev> scan <bold>P</bold> close-up of mucro and <bold>Q</bold> microsculpture <bold>R–U</bold><italic><tp:taxon-name><tp:taxon-name-part taxon-name-part-type="genus" reg="Caecum">C.</tp:taxon-name-part> <tp:taxon-name-part taxon-name-part-type="species" reg="clathratum">clathratum</tp:taxon-name-part></tp:taxon-name></italic>, specimen <named-content xmlns:xlink="http://www.w3.org/1999/xlink" content-type="dwc:institutional_code" xlink:type="simple">MNHN</named-content>-IM-2019-17 <bold>R</bold> light microscopic picture <bold>S</bold><abbrev xmlns:xlink="http://www.w3.org/1999/xlink" xlink:title="scanning electron microscopy" id="ABBRID0EITAK" xlink:type="simple">SEM</abbrev> scan <bold>T</bold> close-up of mucro and <bold>U</bold> microsculpture. Scale bars: 10 µm (<bold>D, E, I, Q</bold>); 20 µm (<bold>H, M, P, U</bold>); 100 µm (<bold>A, B, C, L, N, O, T</bold>); 200 µm (<bold>F, G, J, K</bold> whole specimen); 300 µm (<bold>R, S</bold>).</p></caption><graphic xmlns:xlink="http://www.w3.org/1999/xlink" xlink:href="zookeys-968-001-g006.jpg" position="float" orientation="portrait" xlink:type="simple" id="oo_453119.jpg"><uri content-type="original_file" xlink:type="simple">https://binary.pensoft.net/fig/453119</uri></graphic></fig></tp:treatment-sec><tp:treatment-sec sec-type="Shell morphology" id="SECID0E6TAK"><title>Shell morphology.</title><p>In juvenile specimens, shell fragile, translucent brownish color. Tube doubles diameter towards aperture, with a moderate curvature in anterior half, increasing distally in curvature. Septum level beneath cutting plane, slightly rising towards mucro (Fig. <xref ref-type="fig" rid="F6">6D</xref>). Mucro slender finger-like shape (Fig. <xref ref-type="fig" rid="F6">6D</xref>). Aperture fragile and partly broken. Shell sculptured by seven longitudinal ridges with transverse ribs crossing, knobs at intersections, ridges less prominent towards posterior. Microsculpture of fine rugose longitudinal stripes, noticeably increasing in width on transversal rings in comparison to interspaces (Fig. <xref ref-type="fig" rid="F6">6E</xref>).</p></tp:treatment-sec><tp:treatment-sec sec-type="remarks" id="SECID0ERUAK"><title>Remarks.</title><p>Due to the characteristics of the heptagonal tube with the transversal rings, considered unique among caecids (<xref ref-type="bibr" rid="B62">Lightfoot 1993a</xref>), the investigated specimen could be unambiguously assigned to <italic><tp:taxon-name><tp:taxon-name-part taxon-name-part-type="genus" reg="Caecum">C.</tp:taxon-name-part> <tp:taxon-name-part taxon-name-part-type="species" reg="heptagonum">heptagonum</tp:taxon-name-part></tp:taxon-name></italic>. However, illustrations of <italic><tp:taxon-name><tp:taxon-name-part taxon-name-part-type="genus" reg="Caecum">C.</tp:taxon-name-part> <tp:taxon-name-part taxon-name-part-type="species" reg="heptagonum">heptagonum</tp:taxon-name-part></tp:taxon-name></italic> indicate a very thick shell with distinct differentiated aperture with inner bulge forming a round opening instead of the outer polygonal shape (<xref ref-type="bibr" rid="B53">Keen 1974</xref>; <xref ref-type="bibr" rid="B80">Pizzini et al. 1998</xref>: 142, figs 1–13) including an inner bulge in the aperture, forming a round opening instead of the outer polygonal shape which is absent in the rather thin and fragile investigated specimens. As our samples only comprised juvenile specimen, however, we can attribute this variation to the unfinished shell state.</p></tp:treatment-sec><ref-list><ref id="B62"><mixed-citation xmlns:xlink="http://www.w3.org/1999/xlink" xlink:type="simple"><person-group><name name-style="western"><surname>Lightfoot</surname><given-names>J</given-names></name></person-group> (<year>1993a</year>) <article-title><tp:taxon-name><tp:taxon-name-part taxon-name-part-type="family">Caecidae</tp:taxon-name-part></tp:taxon-name> of the Panamic Province Part 1.</article-title><source>Of Sea and Shore</source><volume>16</volume>: <fpage>13</fpage>–<lpage>26</lpage>.</mixed-citation></ref><ref id="B53"><mixed-citation xmlns:xlink="http://www.w3.org/1999/xlink" xlink:type="simple"><person-group><name name-style="western"><surname>Keen</surname><given-names>AM</given-names></name></person-group> (<year>1974</year>) <source>Sea Shells of Tropical West America: Marine Mollusks from Baja California to Peru.</source><publisher-name>Stanford University Press</publisher-name>, <publisher-loc>Stanford</publisher-loc>, <size units="page">1064 pp</size>.</mixed-citation></ref><ref id="B80"><mixed-citation xmlns:xlink="http://www.w3.org/1999/xlink" xlink:type="simple"><person-group><name name-style="western"><surname>Pizzini</surname><given-names>M</given-names></name><name name-style="western"><surname>Oliverio</surname><given-names>M</given-names></name><name name-style="western"><surname>Nofroni</surname><given-names>I</given-names></name></person-group> (<year>1998</year>) <article-title>Contribution to the knowledge of the family <tp:taxon-name><tp:taxon-name-part taxon-name-part-type="family">Caecidae</tp:taxon-name-part></tp:taxon-name> 4.: The Temporary septum formation of some caecid species (<tp:taxon-name><tp:taxon-name-part taxon-name-part-type="subclass">Caenogastropoda</tp:taxon-name-part></tp:taxon-name>: <tp:taxon-name><tp:taxon-name-part taxon-name-part-type="family">Rissoidea</tp:taxon-name-part></tp:taxon-name>).</article-title><source>Iberus</source><volume>16</volume>: <fpage>133</fpage>–<lpage>140</lpage>.</mixed-citation></ref></ref-list></tp:taxon-treatment>
