# Supplementary material for: Uncovering the shell game with barcodes: diversity of meiofaunal Caecidae snails (Truncatelloidea, Caenogastropoda) from Central America
Source: Zookeys. 2020 Sep 16;968:1–42. doi: 10.3897/zookeys.968.52986 (PMC7511454; doi:10.3897/zookeys.968.52986)
Supplement: XML Treatment for Caecum imbricatum [file zookeys.968.52986-treatment8.xml]

<!DOCTYPE tp:taxon-treatment
  PUBLIC "-//TaxonX//DTD Taxonomic Treatment Publishing DTD v0 20100105//EN" "tax-treatment-NSO.dtd">
<tp:taxon-treatment xmlns:tp="http://www.plazi.org/taxpub"><tp:treatment-meta><kwd-group><label>Taxon classification</label><kwd><named-content xmlns:xlink="http://www.w3.org/1999/xlink" content-type="kingdom">Animalia</named-content></kwd><kwd><named-content xmlns:xlink="http://www.w3.org/1999/xlink" content-type="order">Littorinimorpha</named-content></kwd><kwd><named-content xmlns:xlink="http://www.w3.org/1999/xlink" content-type="family">Caecidae</named-content></kwd></kwd-group><mixed-citation publication-type="journal"><person-group><name><surname>Egger</surname><given-names>Christina</given-names></name><name><surname>Neusser</surname><given-names>Timea P.</given-names></name><name><surname>Norenburg</surname><given-names>Jon</given-names></name><name><surname>Leasi</surname><given-names>Francesca</given-names></name><name><surname>Buge</surname><given-names>Barbara</given-names></name><name><surname>Vannozzi</surname><given-names>Angelo</given-names></name><name><surname>Cunha</surname><given-names>Regina L.</given-names></name><name><surname>Cox</surname><given-names>Cymon J.</given-names></name><name><surname>Jörger</surname><given-names>Katharina M.</given-names></name></person-group><article-title>Uncovering the shell game with barcodes: diversity of meiofaunal <tp:taxon-name><tp:taxon-name-part taxon-name-part-type="family">Caecidae</tp:taxon-name-part></tp:taxon-name> snails (<tp:taxon-name><tp:taxon-name-part taxon-name-part-type="superfamily">Truncatelloidea</tp:taxon-name-part></tp:taxon-name>, <tp:taxon-name><tp:taxon-name-part taxon-name-part-type="subclass">Caenogastropoda</tp:taxon-name-part></tp:taxon-name>) from Central America</article-title><source>Zookeys</source><day>16</day><month>9</month><year>2020</year><volume>968</volume><fpage>1</fpage><lpage>42</lpage><pub-id pub-id-type="doi">10.3897/zookeys.968.52986</pub-id></mixed-citation></tp:treatment-meta><tp:nomenclature><tp:taxon-name><object-id xmlns:xlink="http://www.w3.org/1999/xlink" content-type="arpha" xlink:type="simple">6CB52060-89CB-5414-98DF-2681A2610F89</object-id>
              <tp:taxon-name-part taxon-name-part-type="genus" reg="Caecum">Caecum</tp:taxon-name-part>
              <tp:taxon-name-part taxon-name-part-type="species" reg="imbricatum">imbricatum</tp:taxon-name-part>
            </tp:taxon-name><tp:taxon-authority>Carpenter, 1858</tp:taxon-authority><tp:nomenclature-citation-list><tp:nomenclature-citation><tp:taxon-name>
                  <tp:taxon-name-part taxon-name-part-type="genus" reg="Caecum">Caecum</tp:taxon-name-part> <tp:taxon-name-part taxon-name-part-type="species" reg="imbricatum">imbricatum</tp:taxon-name-part></tp:taxon-name><comment>Carpenter, 1858: 422, pl. 69, fig. 10. Type locality: “W. Indies [Carribean].</comment></tp:nomenclature-citation><tp:nomenclature-citation><tp:taxon-name>
                  <tp:taxon-name-part taxon-name-part-type="genus" reg="Caecum">Caecum</tp:taxon-name-part> <tp:taxon-name-part taxon-name-part-type="species" reg="coronatum">coronatum</tp:taxon-name-part></tp:taxon-name><comment>de Folin, 1867: 50–52, pl. 2, fig. 5; <tp:taxon-name><tp:taxon-name-part taxon-name-part-type="genus" reg="Caecum">Caecum</tp:taxon-name-part> <tp:taxon-name-part taxon-name-part-type="species" reg="formulosum">formulosum</tp:taxon-name-part></tp:taxon-name> de Folin, 1869: 24–125, pl. 11, figs 9, 10 (with three varieties <italic>paucicostata</italic>, <italic>simplex</italic> and <italic>sulcate</italic>); <tp:taxon-name><tp:taxon-name-part taxon-name-part-type="genus" reg="Caecum">Caecum</tp:taxon-name-part> <tp:taxon-name-part taxon-name-part-type="species" reg="insigne">insigne</tp:taxon-name-part></tp:taxon-name> de Folin, 1867: 52, 53, pl. 2, fig. 4; <tp:taxon-name><tp:taxon-name-part taxon-name-part-type="genus" reg="Caecum">Caecum</tp:taxon-name-part> <tp:taxon-name-part taxon-name-part-type="species" reg="sculptum">sculptum</tp:taxon-name-part></tp:taxon-name> de Folin, 1881: 15, pl. I, figs 1, 2.</comment></tp:nomenclature-citation></tp:nomenclature-citation-list></tp:nomenclature><tp:treatment-sec sec-type="material" id="SECID0E1YAK"><title>Material examined.</title><p>Belize • 1 (Fig. <xref ref-type="fig" rid="F1">1</xref>, specimen to the left); Carrie Bow Cay; <named-content xmlns:xlink="http://www.w3.org/1999/xlink" content-type="dwc:verbatimCoordinates" xlink:type="simple"><named-content content-type="geo-json" specific-use="{&#34;type&#34;:&#34;Point&#34;,&#34;coordinates&#34;:[-88.076900,16.803700]}" id="NCID0EHZAK" xlink:type="simple">16.8037, -88.0769</named-content></named-content>; depth 31 m; 15 Jan 2010; USNM Belize2010 exped.; DNA voucher; GenBank: <ext-link xmlns:xlink="http://www.w3.org/1999/xlink" ext-link-type="gen" xlink:href="MT727051" xlink:type="simple">MT727051</ext-link>, <ext-link xmlns:xlink="http://www.w3.org/1999/xlink" ext-link-type="gen" xlink:href="MT704281" xlink:type="simple">MT704281</ext-link>; USNM 1618850. Panama • 1; Bocas del Toro; <named-content xmlns:xlink="http://www.w3.org/1999/xlink" content-type="dwc:verbatimCoordinates" xlink:type="simple"><named-content content-type="geo-json" specific-use="{&#34;type&#34;:&#34;Point&#34;,&#34;coordinates&#34;:[-82.346700,9.433300]}" id="NCID0EZZAK" xlink:type="simple">9.4333, -82.3467</named-content></named-content>; depth 3 m; 5 Jun 2010; USNM BRS2010 exped.; DNA voucher; GenBank: <ext-link xmlns:xlink="http://www.w3.org/1999/xlink" ext-link-type="gen" xlink:href="MT704261" xlink:type="simple">MT704261</ext-link>; USNM 1618852. • 1; Bocas del Toro; <named-content xmlns:xlink="http://www.w3.org/1999/xlink" content-type="dwc:verbatimCoordinates" xlink:type="simple"><named-content content-type="geo-json" specific-use="{&#34;type&#34;:&#34;Point&#34;,&#34;coordinates&#34;:[-82.221500,9.322200]}" id="NCID0EG1AK" xlink:type="simple">9.3222, -82.2215</named-content></named-content>; depth 4.5 m; 5 Jun 2010; USNM BRS2010 exped.; DNA voucher; GenBank: <ext-link xmlns:xlink="http://www.w3.org/1999/xlink" ext-link-type="gen" xlink:href="MT727047" xlink:type="simple">MT727047</ext-link>; USNM 1618854. • 1; same collection data as for preceding; GenBank: <ext-link xmlns:xlink="http://www.w3.org/1999/xlink" ext-link-type="gen" xlink:href="MT727048" xlink:type="simple">MT727048</ext-link>; USNM 1618855.</p></tp:treatment-sec><tp:treatment-sec sec-type="Shell morphology" id="SECID0EV1AK"><title>Shell morphology.</title><p>Shell opaque, yellowish. Lighter color in interspaces, darker colored ridges of prominent rhombic pattern (Fig. <xref ref-type="fig" rid="F1">1</xref>, first specimen from left). Tube evenly narrows towards posterior end, which is approximately half as wide in diameter as aperture. Septum flat, triangular shaped, strongly pointed mucro (Fig. <xref ref-type="fig" rid="F1">1</xref>, first specimen from left). Rhombic pattern consisting of distinct longitudinal ridges crossed by axial ridges, pattern more distinct towards aperture, last row forms bumps at intersections ((Fig. <xref ref-type="fig" rid="F1">1</xref>, specimen to the left).</p></tp:treatment-sec><tp:treatment-sec sec-type="remarks" id="SECID0EH2AK"><title>Remarks.</title><p>See remarks on <italic><tp:taxon-name><tp:taxon-name-part taxon-name-part-type="genus" reg="Caecum">C.</tp:taxon-name-part> <tp:taxon-name-part taxon-name-part-type="species" reg="cooperi">cooperi</tp:taxon-name-part></tp:taxon-name></italic>. “ after paragraph on shell morphology of <italic><tp:taxon-name><tp:taxon-name-part taxon-name-part-type="genus" reg="Caecum">C.</tp:taxon-name-part> <tp:taxon-name-part taxon-name-part-type="species" reg="imbricatum">imbricatum</tp:taxon-name-part></tp:taxon-name></italic>.</p></tp:treatment-sec><tp:treatment-sec><!--Section generated to contain objects referenced in tp:taxon-treatment.--><fig id="F1" position="float" orientation="portrait"><object-id xmlns:xlink="http://www.w3.org/1999/xlink" content-type="doi" xlink:type="simple">10.3897/zookeys.968.52986.figure1</object-id><object-id xmlns:xlink="http://www.w3.org/1999/xlink" content-type="arpha" xlink:type="simple">1BD82F08-DAFA-51CA-B0F0-96F0F13D5627</object-id><label>Figure 1.</label><caption><p>Morphology of <italic><tp:taxon-name><tp:taxon-name-part taxon-name-part-type="genus" reg="Caecum">Caecum</tp:taxon-name-part></tp:taxon-name></italic> (<tp:taxon-name><tp:taxon-name-part taxon-name-part-type="family">Caecidae</tp:taxon-name-part></tp:taxon-name>) including important shell features used for morphological species identification. USNM 1618850 <italic><tp:taxon-name><tp:taxon-name-part taxon-name-part-type="genus" reg="Caecum">Caecum</tp:taxon-name-part> <tp:taxon-name-part taxon-name-part-type="species" reg="imbricatum">imbricatum</tp:taxon-name-part></tp:taxon-name></italic> – specimens to the left. Abbreviations: a, aperture; cgs, ciliated gliding sole; eg, egg; ey, eye; fp, fecal pellets; hf, retracted head and foot; mu, mucro; op, operculum; se, septum; st, shell structure (ornamentation); t, tentacle; tb, tube. Scale bar: 500 µm.</p></caption><graphic xmlns:xlink="http://www.w3.org/1999/xlink" xlink:href="zookeys-968-001-g001.jpg" position="float" orientation="portrait" xlink:type="simple" id="oo_453114.jpg"><uri content-type="original_file" xlink:type="simple">https://binary.pensoft.net/fig/453114</uri></graphic></fig></tp:treatment-sec></tp:taxon-treatment>
