# Supplementary material for: Uncovering the shell game with barcodes: diversity of meiofaunal Caecidae snails (Truncatelloidea, Caenogastropoda) from Central America
Source: Zookeys. 2020 Sep 16;968:1–42. doi: 10.3897/zookeys.968.52986 (PMC7511454; doi:10.3897/zookeys.968.52986)
Supplement: XML Treatment for Caecum cooperi [file zookeys.968.52986-treatment9.xml]

<!DOCTYPE tp:taxon-treatment
  PUBLIC "-//TaxonX//DTD Taxonomic Treatment Publishing DTD v0 20100105//EN" "tax-treatment-NSO.dtd">
<tp:taxon-treatment xmlns:tp="http://www.plazi.org/taxpub"><tp:treatment-meta><kwd-group><label>Taxon classification</label><kwd><named-content xmlns:xlink="http://www.w3.org/1999/xlink" content-type="kingdom">Animalia</named-content></kwd><kwd><named-content xmlns:xlink="http://www.w3.org/1999/xlink" content-type="order">Littorinimorpha</named-content></kwd><kwd><named-content xmlns:xlink="http://www.w3.org/1999/xlink" content-type="family">Caecidae</named-content></kwd></kwd-group><mixed-citation publication-type="journal"><person-group><name><surname>Egger</surname><given-names>Christina</given-names></name><name><surname>Neusser</surname><given-names>Timea P.</given-names></name><name><surname>Norenburg</surname><given-names>Jon</given-names></name><name><surname>Leasi</surname><given-names>Francesca</given-names></name><name><surname>Buge</surname><given-names>Barbara</given-names></name><name><surname>Vannozzi</surname><given-names>Angelo</given-names></name><name><surname>Cunha</surname><given-names>Regina L.</given-names></name><name><surname>Cox</surname><given-names>Cymon J.</given-names></name><name><surname>Jörger</surname><given-names>Katharina M.</given-names></name></person-group><article-title>Uncovering the shell game with barcodes: diversity of meiofaunal <tp:taxon-name><tp:taxon-name-part taxon-name-part-type="family">Caecidae</tp:taxon-name-part></tp:taxon-name> snails (<tp:taxon-name><tp:taxon-name-part taxon-name-part-type="superfamily">Truncatelloidea</tp:taxon-name-part></tp:taxon-name>, <tp:taxon-name><tp:taxon-name-part taxon-name-part-type="subclass">Caenogastropoda</tp:taxon-name-part></tp:taxon-name>) from Central America</article-title><source>Zookeys</source><day>16</day><month>9</month><year>2020</year><volume>968</volume><fpage>1</fpage><lpage>42</lpage><pub-id pub-id-type="doi">10.3897/zookeys.968.52986</pub-id></mixed-citation></tp:treatment-meta><tp:nomenclature><tp:taxon-name><object-id xmlns:xlink="http://www.w3.org/1999/xlink" content-type="arpha" xlink:type="simple">D9CA2160-302B-5D14-85AC-4ADAC3A1015A</object-id>
              <tp:taxon-name-part taxon-name-part-type="genus" reg="Caecum">Caecum</tp:taxon-name-part>
              <tp:taxon-name-part taxon-name-part-type="species" reg="cooperi">cooperi</tp:taxon-name-part>
            </tp:taxon-name><tp:taxon-authority>S. Smith, 1860</tp:taxon-authority><tp:nomenclature-citation-list><tp:nomenclature-citation><tp:taxon-name>
                  <tp:taxon-name-part taxon-name-part-type="genus" reg="Caecum">Caecum</tp:taxon-name-part> <tp:taxon-name-part taxon-name-part-type="species" reg="cooperi">cooperi</tp:taxon-name-part></tp:taxon-name><comment>S. Smith, 1860: 154–155. Type locality: northern part of Gardiner’s Bay, four or five fathoms [United States].</comment></tp:nomenclature-citation><tp:nomenclature-citation><tp:taxon-name>
                  <tp:taxon-name-part taxon-name-part-type="genus" reg="Caecum">Caecum</tp:taxon-name-part> <tp:taxon-name-part taxon-name-part-type="species" reg="costatum">costatum</tp:taxon-name-part></tp:taxon-name><comment>A. E. Verrill, 1872: 283, pl. 6, fig. 6, <tp:taxon-name><tp:taxon-name-part taxon-name-part-type="genus" reg="Caecum">Caecum</tp:taxon-name-part> <tp:taxon-name-part taxon-name-part-type="species" reg="smithi">smithi</tp:taxon-name-part></tp:taxon-name> Cooper, 1872.</comment></tp:nomenclature-citation></tp:nomenclature-citation-list></tp:nomenclature><tp:treatment-sec sec-type="material" id="SECID0EK5AK"><title>Material examined.</title><p>French Antilles • 1 (Fig. <xref ref-type="fig" rid="F6">6F–I</xref>); Guadeloupe; <named-content xmlns:xlink="http://www.w3.org/1999/xlink" content-type="dwc:verbatimCoordinates" xlink:type="simple"><named-content content-type="geo-json" specific-use="{&#34;type&#34;:&#34;Point&#34;,&#34;coordinates&#34;:[-61.596500,16.355800]}" id="NCID0EX5AK" xlink:type="simple">16.3558, -61.5965</named-content></named-content>; depth 2 m; 24 May 2012; <named-content xmlns:xlink="http://www.w3.org/1999/xlink" content-type="dwc:institutional_code" xlink:type="simple">MNHN</named-content> KARUBENTHOS exped.; Stat. GS32; GenBank: <ext-link xmlns:xlink="http://www.w3.org/1999/xlink" ext-link-type="gen" xlink:href="MT704297" xlink:type="simple">MT704297</ext-link>, <ext-link xmlns:xlink="http://www.w3.org/1999/xlink" ext-link-type="gen" xlink:href="MT731713" xlink:type="simple">MT731713</ext-link>; <named-content xmlns:xlink="http://www.w3.org/1999/xlink" content-type="dwc:institutional_code" xlink:type="simple">MNHN</named-content>-IM-2019-32.</p></tp:treatment-sec><tp:treatment-sec sec-type="Shell morphology" id="SECID0EO6AK"><title>Shell morphology.</title><p>Shell opaque, with whitish diffuse patterns. Size &gt; 2 mm, tube narrow and elongated, curvature increasing towards posterior end (Fig. <xref ref-type="fig" rid="F6">6F, G</xref>). Septum flat, triangular shaped, strongly pointed mucro (Fig. <xref ref-type="fig" rid="F6">6H</xref>) similar to mucro in <italic><tp:taxon-name><tp:taxon-name-part taxon-name-part-type="genus" reg="Caecum">C.</tp:taxon-name-part> <tp:taxon-name-part taxon-name-part-type="species" reg="imbricatum">imbricatum</tp:taxon-name-part></tp:taxon-name></italic>. Prominent and conspicuous shell ornamentation, minimum of 20 longitudinal strings of beads, more pronounced towards aperture (Fig. <xref ref-type="fig" rid="F6">6I</xref>).</p></tp:treatment-sec><tp:treatment-sec sec-type="remarks" id="SECID0ELABK"><title>Remarks.</title><p>Our molecular species delimitation separates <italic><tp:taxon-name><tp:taxon-name-part taxon-name-part-type="genus" reg="Caecum">C.</tp:taxon-name-part> <tp:taxon-name-part taxon-name-part-type="species" reg="cooperi">cooperi</tp:taxon-name-part></tp:taxon-name></italic> and <italic><tp:taxon-name><tp:taxon-name-part taxon-name-part-type="genus" reg="Caecum">C.</tp:taxon-name-part> <tp:taxon-name-part taxon-name-part-type="species" reg="imbricatum">imbricatum</tp:taxon-name-part></tp:taxon-name></italic> into two independent evolving sister species (see Figs <xref ref-type="fig" rid="F3">3</xref>, <xref ref-type="fig" rid="F4">4</xref>). This is supported by (minor) morphological differences such as a finer but more pronounced bead-like ornamentation in <italic><tp:taxon-name><tp:taxon-name-part taxon-name-part-type="genus" reg="Caecum">C.</tp:taxon-name-part> <tp:taxon-name-part taxon-name-part-type="species" reg="cooperi">cooperi</tp:taxon-name-part></tp:taxon-name></italic> in comparison to flattened squarish and less frequent longitudinal pattern. The included barcodes and distinguishing diagnostic features should help to overcome previous taxonomic uncertainty suggestive of synonymy (see <italic><tp:taxon-name><tp:taxon-name-part taxon-name-part-type="genus" reg="Caecum">C.</tp:taxon-name-part> <tp:taxon-name-part taxon-name-part-type="species" reg="imbricatum">imbricatum</tp:taxon-name-part></tp:taxon-name></italic> sensu <xref ref-type="bibr" rid="B73">Moore (1972</xref>: 888, fig. 6)). The putative synonymy of <italic><tp:taxon-name><tp:taxon-name-part taxon-name-part-type="genus" reg="Caecum">C.</tp:taxon-name-part> <tp:taxon-name-part taxon-name-part-type="species" reg="insularum">insularum</tp:taxon-name-part></tp:taxon-name></italic> Moore, 1969 and <italic><tp:taxon-name><tp:taxon-name-part taxon-name-part-type="genus" reg="Caecum">C.</tp:taxon-name-part> <tp:taxon-name-part taxon-name-part-type="species" reg="imbricatum">imbricatum</tp:taxon-name-part></tp:taxon-name></italic> (compare <italic><tp:taxon-name><tp:taxon-name-part taxon-name-part-type="genus" reg="Caecum">C.</tp:taxon-name-part> <tp:taxon-name-part taxon-name-part-type="species" reg="imbricatum">imbricatum</tp:taxon-name-part></tp:taxon-name></italic> sensu Tunnell et al. (2010: 144) = <italic><tp:taxon-name><tp:taxon-name-part taxon-name-part-type="genus" reg="Caecum">C.</tp:taxon-name-part> <tp:taxon-name-part taxon-name-part-type="species" reg="insularum">insularum</tp:taxon-name-part></tp:taxon-name></italic> sensu <xref ref-type="bibr" rid="B72">Moore (1970</xref>: 370, fig. 1A, B) needs to be tested by molecular data, ideally based on material recollected from the type localities.</p></tp:treatment-sec><tp:treatment-sec><!--Section generated to contain objects referenced in tp:taxon-treatment.--><fig id="F6" position="float" orientation="portrait"><object-id xmlns:xlink="http://www.w3.org/1999/xlink" content-type="doi" xlink:type="simple">10.3897/zookeys.968.52986.figure6</object-id><object-id xmlns:xlink="http://www.w3.org/1999/xlink" content-type="arpha" xlink:type="simple">CCCB15EF-7F55-5C9F-9560-D49967AB98F0</object-id><label>Figure 6.</label><caption><p><bold>A–E</bold><italic><tp:taxon-name><tp:taxon-name-part taxon-name-part-type="genus" reg="Caecum">Caecum</tp:taxon-name-part> <tp:taxon-name-part taxon-name-part-type="species" reg="heptagonum">heptagonum</tp:taxon-name-part></tp:taxon-name></italic><bold>A</bold> specimen USNM 1618866 juvenile specimen with larval shell still attached <bold>B–E</bold> specimen <abbrev xmlns:xlink="http://www.w3.org/1999/xlink" xlink:title="Zoological State Collection" id="ABBRID0EMPAK" xlink:type="simple">ZSM</abbrev>-Mol-20200030, juvenile specimen already resembling closely the adult form <bold>B</bold> light microscopic picture <bold>C</bold><abbrev xmlns:xlink="http://www.w3.org/1999/xlink" xlink:title="scanning electron microscopy" id="ABBRID0EUPAK" xlink:type="simple">SEM</abbrev> scan <bold>D</bold> close-up of mucro and <bold>E</bold> microsculpture <bold>F–I</bold><italic><tp:taxon-name><tp:taxon-name-part taxon-name-part-type="genus" reg="Caecum">C.</tp:taxon-name-part> <tp:taxon-name-part taxon-name-part-type="species" reg="cooperi">cooperi</tp:taxon-name-part></tp:taxon-name></italic>, specimen <named-content xmlns:xlink="http://www.w3.org/1999/xlink" content-type="dwc:institutional_code" xlink:type="simple">MNHN</named-content>-IM-2019-32 <bold>F</bold> light microscopic picture <bold>G</bold><abbrev xmlns:xlink="http://www.w3.org/1999/xlink" xlink:title="scanning electron microscopy" id="ABBRID0ERQAK" xlink:type="simple">SEM</abbrev> scan <bold>H</bold> close-up of mucro and <bold>I</bold> microsculpture whole specimen and close-up of mucro and microsculpture <bold>J–M</bold><italic><tp:taxon-name><tp:taxon-name-part taxon-name-part-type="genus" reg="Caecum">C.</tp:taxon-name-part> <tp:taxon-name-part taxon-name-part-type="species" reg="debile">debile</tp:taxon-name-part></tp:taxon-name></italic>, specimen <named-content xmlns:xlink="http://www.w3.org/1999/xlink" content-type="dwc:institutional_code" xlink:type="simple">MNHN</named-content>-IM-2019-27 <bold>J</bold> light microscopic picture <bold>K</bold><abbrev xmlns:xlink="http://www.w3.org/1999/xlink" xlink:title="scanning electron microscopy" id="ABBRID0EORAK" xlink:type="simple">SEM</abbrev> scan <bold>L</bold> close-up of mucro and <bold>M</bold> microsculpture <bold>N–Q</bold><italic><tp:taxon-name><tp:taxon-name-part taxon-name-part-type="genus" reg="Caecum">C.</tp:taxon-name-part> <tp:taxon-name-part taxon-name-part-type="species" reg="striatum">striatum</tp:taxon-name-part></tp:taxon-name></italic>, specimen <abbrev xmlns:xlink="http://www.w3.org/1999/xlink" xlink:title="Zoological State Collection" id="ABBRID0EDSAK" xlink:type="simple">ZSM</abbrev>-Mol-20100322 <bold>N</bold> light microscopic picture <bold>O</bold><abbrev xmlns:xlink="http://www.w3.org/1999/xlink" xlink:title="scanning electron microscopy" id="ABBRID0ELSAK" xlink:type="simple">SEM</abbrev> scan <bold>P</bold> close-up of mucro and <bold>Q</bold> microsculpture <bold>R–U</bold><italic><tp:taxon-name><tp:taxon-name-part taxon-name-part-type="genus" reg="Caecum">C.</tp:taxon-name-part> <tp:taxon-name-part taxon-name-part-type="species" reg="clathratum">clathratum</tp:taxon-name-part></tp:taxon-name></italic>, specimen <named-content xmlns:xlink="http://www.w3.org/1999/xlink" content-type="dwc:institutional_code" xlink:type="simple">MNHN</named-content>-IM-2019-17 <bold>R</bold> light microscopic picture <bold>S</bold><abbrev xmlns:xlink="http://www.w3.org/1999/xlink" xlink:title="scanning electron microscopy" id="ABBRID0EITAK" xlink:type="simple">SEM</abbrev> scan <bold>T</bold> close-up of mucro and <bold>U</bold> microsculpture. Scale bars: 10 µm (<bold>D, E, I, Q</bold>); 20 µm (<bold>H, M, P, U</bold>); 100 µm (<bold>A, B, C, L, N, O, T</bold>); 200 µm (<bold>F, G, J, K</bold> whole specimen); 300 µm (<bold>R, S</bold>).</p></caption><graphic xmlns:xlink="http://www.w3.org/1999/xlink" xlink:href="zookeys-968-001-g006.jpg" position="float" orientation="portrait" xlink:type="simple" id="oo_453119.jpg"><uri content-type="original_file" xlink:type="simple">https://binary.pensoft.net/fig/453119</uri></graphic></fig><fig id="F3" position="float" orientation="portrait"><object-id xmlns:xlink="http://www.w3.org/1999/xlink" content-type="doi" xlink:type="simple">10.3897/zookeys.968.52986.figure3</object-id><object-id xmlns:xlink="http://www.w3.org/1999/xlink" content-type="arpha" xlink:type="simple">9AD14FB0-917A-5700-916E-12427B584F9A</object-id><label>Figure 3.</label><caption><p>Optimal <abbrev xmlns:xlink="http://www.w3.org/1999/xlink" xlink:title="Maximum likelihood" id="ABBRID0E1UBI" xlink:type="simple">ML</abbrev> tree of the concatenated 28S rRNA, 16S rRNA and <abbrev xmlns:xlink="http://www.w3.org/1999/xlink" xlink:title="cytochrome oxidase subunit I" id="ABBRID0E5UBI" xlink:type="simple">COI</abbrev> genes partitioned by genes and <abbrev xmlns:xlink="http://www.w3.org/1999/xlink" xlink:title="cytochrome oxidase subunit I" id="ABBRID0ECVBI" xlink:type="simple">COI</abbrev> codon positions. Bootstrap values (below nodes) of the <abbrev xmlns:xlink="http://www.w3.org/1999/xlink" xlink:title="Maximum likelihood" id="ABBRID0EGVBI" xlink:type="simple">ML</abbrev> analysis are shown for values &gt; 80% and posterior probability support (above nodes) of the <abbrev xmlns:xlink="http://www.w3.org/1999/xlink" xlink:title="Bayesian inference" id="ABBRID0EKVBI" xlink:type="simple">BI</abbrev> analysis are shown for values &gt; 0.95. Specimens previously classified as <italic><tp:taxon-name><tp:taxon-name-part taxon-name-part-type="genus" reg="Meioceras">Meioceras</tp:taxon-name-part></tp:taxon-name></italic> are indicated in yellow color. Smooth, translucent specimens, lacking diagnostic features and summarized in the ´<italic><tp:taxon-name><tp:taxon-name-part taxon-name-part-type="genus" reg="Caecum">Caecum</tp:taxon-name-part> <tp:taxon-name-part taxon-name-part-type="species" reg="glabrum">glabrum</tp:taxon-name-part></tp:taxon-name></italic>-like complex` are indicated in blue. <italic><tp:taxon-name><tp:taxon-name-part taxon-name-part-type="genus" reg="Caecum">C.</tp:taxon-name-part></tp:taxon-name></italic> = <italic><tp:taxon-name><tp:taxon-name-part taxon-name-part-type="genus" reg="Caecum">Caecum</tp:taxon-name-part></tp:taxon-name></italic>, <italic><tp:taxon-name><tp:taxon-name-part taxon-name-part-type="genus" reg="Meioceras">M.</tp:taxon-name-part></tp:taxon-name></italic> = <italic><tp:taxon-name><tp:taxon-name-part taxon-name-part-type="genus" reg="Meioceras">Meioceras</tp:taxon-name-part></tp:taxon-name></italic>, MOTU I/ MOTU II = molecular operational taxonomic unit within the ´<italic><tp:taxon-name><tp:taxon-name-part taxon-name-part-type="genus" reg="Caecum">Caecum</tp:taxon-name-part> <tp:taxon-name-part taxon-name-part-type="species" reg="glabrum">glabrum</tp:taxon-name-part></tp:taxon-name></italic>-like complex`. Figured specimens are all to the same scale. Scale bar: 1 mm.</p></caption><graphic xmlns:xlink="http://www.w3.org/1999/xlink" xlink:href="zookeys-968-001-g003.jpg" position="float" orientation="portrait" xlink:type="simple" id="oo_453116.jpg"><uri content-type="original_file" xlink:type="simple">https://binary.pensoft.net/fig/453116</uri></graphic></fig><fig id="F4" position="float" orientation="portrait"><object-id xmlns:xlink="http://www.w3.org/1999/xlink" content-type="doi" xlink:type="simple">10.3897/zookeys.968.52986.figure4</object-id><object-id xmlns:xlink="http://www.w3.org/1999/xlink" content-type="arpha" xlink:type="simple">70DAA350-75A7-5331-B0FE-5FD9A2A7E5F1</object-id><label>Figure 4.</label><caption><p>Molecular based species delimitation of Central American <tp:taxon-name><tp:taxon-name-part taxon-name-part-type="family">Caecidae</tp:taxon-name-part></tp:taxon-name>. Guide tree used for PTP and bPTP based on the optimal likelihood tree of the concatenated three-marker dataset. Color codes indicate our preliminary species hypothesis derived from the phylogenetic tree. Color bars reflect the species delimitation suggested by the four consulted species delimitation programs (including <abbrev xmlns:xlink="http://www.w3.org/1999/xlink" xlink:title="Maximum likelihood" id="ABBRID0EQ6BI" xlink:type="simple">ML</abbrev> and Bayesian implementation for PTP and single and multiple threshold for <abbrev xmlns:xlink="http://www.w3.org/1999/xlink" xlink:title="General Mixed Yule-Coalescent" id="ABBRID0EU6BI" xlink:type="simple">GMYC</abbrev>). Bars are missing where no sequence data obtained.</p></caption><graphic xmlns:xlink="http://www.w3.org/1999/xlink" xlink:href="zookeys-968-001-g004.jpg" position="float" orientation="portrait" xlink:type="simple" id="oo_453117.jpg"><uri content-type="original_file" xlink:type="simple">https://binary.pensoft.net/fig/453117</uri></graphic></fig></tp:treatment-sec><ref-list><ref id="B73"><mixed-citation xmlns:xlink="http://www.w3.org/1999/xlink" xlink:type="simple"><person-group><name name-style="western"><surname>Moore</surname><given-names>DR</given-names></name></person-group> (<year>1972</year>) <article-title>Ecological and Systematic Notes on <tp:taxon-name><tp:taxon-name-part taxon-name-part-type="family">Caecidae</tp:taxon-name-part></tp:taxon-name> from St. Croix, U.S. Virgin Islands.</article-title><source>Bulletin of Marine Science</source><volume>22</volume>: <fpage>881</fpage>–<lpage>899</lpage>.</mixed-citation></ref><ref id="B72"><mixed-citation xmlns:xlink="http://www.w3.org/1999/xlink" xlink:type="simple"><person-group><name name-style="western"><surname>Moore</surname><given-names>DR</given-names></name></person-group> (<year>1970</year>) <article-title>A new <italic><tp:taxon-name><tp:taxon-name-part taxon-name-part-type="genus">Caecum</tp:taxon-name-part></tp:taxon-name></italic> from Puerto Rico and the Virgin Islands.</article-title><source>Bulletin of Marine Science</source><volume>20</volume>: <fpage>368</fpage>–<lpage>373</lpage>.</mixed-citation></ref></ref-list></tp:taxon-treatment>
