# Supplementary material for: Uncovering the shell game with barcodes: diversity of meiofaunal Caecidae snails (Truncatelloidea, Caenogastropoda) from Central America
Source: Zookeys. 2020 Sep 16;968:1–42. doi: 10.3897/zookeys.968.52986 (PMC7511454; doi:10.3897/zookeys.968.52986)
Supplement: XML Treatment for Caecum debile [file zookeys.968.52986-treatment10.xml]

<!DOCTYPE tp:taxon-treatment
  PUBLIC "-//TaxonX//DTD Taxonomic Treatment Publishing DTD v0 20100105//EN" "tax-treatment-NSO.dtd">
<tp:taxon-treatment xmlns:tp="http://www.plazi.org/taxpub"><tp:treatment-meta><kwd-group><label>Taxon classification</label><kwd><named-content xmlns:xlink="http://www.w3.org/1999/xlink" content-type="kingdom">Animalia</named-content></kwd><kwd><named-content xmlns:xlink="http://www.w3.org/1999/xlink" content-type="order">Littorinimorpha</named-content></kwd><kwd><named-content xmlns:xlink="http://www.w3.org/1999/xlink" content-type="family">Caecidae</named-content></kwd></kwd-group><mixed-citation publication-type="journal"><person-group><name><surname>Egger</surname><given-names>Christina</given-names></name><name><surname>Neusser</surname><given-names>Timea P.</given-names></name><name><surname>Norenburg</surname><given-names>Jon</given-names></name><name><surname>Leasi</surname><given-names>Francesca</given-names></name><name><surname>Buge</surname><given-names>Barbara</given-names></name><name><surname>Vannozzi</surname><given-names>Angelo</given-names></name><name><surname>Cunha</surname><given-names>Regina L.</given-names></name><name><surname>Cox</surname><given-names>Cymon J.</given-names></name><name><surname>Jörger</surname><given-names>Katharina M.</given-names></name></person-group><article-title>Uncovering the shell game with barcodes: diversity of meiofaunal <tp:taxon-name><tp:taxon-name-part taxon-name-part-type="family">Caecidae</tp:taxon-name-part></tp:taxon-name> snails (<tp:taxon-name><tp:taxon-name-part taxon-name-part-type="superfamily">Truncatelloidea</tp:taxon-name-part></tp:taxon-name>, <tp:taxon-name><tp:taxon-name-part taxon-name-part-type="subclass">Caenogastropoda</tp:taxon-name-part></tp:taxon-name>) from Central America</article-title><source>Zookeys</source><day>16</day><month>9</month><year>2020</year><volume>968</volume><fpage>1</fpage><lpage>42</lpage><pub-id pub-id-type="doi">10.3897/zookeys.968.52986</pub-id></mixed-citation></tp:treatment-meta><tp:nomenclature><tp:taxon-name><object-id xmlns:xlink="http://www.w3.org/1999/xlink" content-type="arpha" xlink:type="simple">4879A9EF-1349-5BBA-AD5B-3F392EB24411</object-id>
              <tp:taxon-name-part taxon-name-part-type="genus" reg="Caecum">Caecum</tp:taxon-name-part>
              <tp:taxon-name-part taxon-name-part-type="species" reg="debile">debile</tp:taxon-name-part>
            </tp:taxon-name><tp:taxon-authority>Verrill &amp; Bush, 1900</tp:taxon-authority><tp:nomenclature-citation-list><tp:nomenclature-citation><tp:taxon-name>
                  <tp:taxon-name-part taxon-name-part-type="genus" reg="Caecum">Caecum</tp:taxon-name-part> <tp:taxon-name-part taxon-name-part-type="species" reg="debile">debile</tp:taxon-name-part></tp:taxon-name><comment>Verrill &amp; Bush, 1900: 538. Type locality: Bermuda, Ship Channel and Bailey Bay, in 12 to 40 feet.</comment></tp:nomenclature-citation></tp:nomenclature-citation-list></tp:nomenclature><tp:treatment-sec sec-type="material" id="SECID0EJFBK"><title>Material examined.</title><p>French Antilles • 1 (Fig. <xref ref-type="fig" rid="F6">6J–M</xref>); Guadeloupe; <named-content xmlns:xlink="http://www.w3.org/1999/xlink" content-type="dwc:verbatimCoordinates" xlink:type="simple"><named-content content-type="geo-json" specific-use="{&#34;type&#34;:&#34;Point&#34;,&#34;coordinates&#34;:[-61.596500,16.355800]}" id="NCID0EWFBK" xlink:type="simple">16.3558, -61.5965</named-content></named-content>; depth 2 m; 24 May 2012; <named-content xmlns:xlink="http://www.w3.org/1999/xlink" content-type="dwc:institutional_code" xlink:type="simple">MNHN</named-content> KARUBENTHOS exped.; Stat. GS32 GenBank: <ext-link xmlns:xlink="http://www.w3.org/1999/xlink" ext-link-type="gen" xlink:href="MT704295" xlink:type="simple">MT704295</ext-link>, <ext-link xmlns:xlink="http://www.w3.org/1999/xlink" ext-link-type="gen" xlink:href="MT731711" xlink:type="simple">MT731711</ext-link>; <named-content xmlns:xlink="http://www.w3.org/1999/xlink" content-type="dwc:institutional_code" xlink:type="simple">MNHN</named-content>-IM-2019-27a. • 1; same collection data as for preceding; GenBank: <ext-link xmlns:xlink="http://www.w3.org/1999/xlink" ext-link-type="gen" xlink:href="MT704296" xlink:type="simple">MT704296</ext-link>, <ext-link xmlns:xlink="http://www.w3.org/1999/xlink" ext-link-type="gen" xlink:href="MT731712" xlink:type="simple">MT731712</ext-link>; <named-content xmlns:xlink="http://www.w3.org/1999/xlink" content-type="dwc:institutional_code" xlink:type="simple">MNHN</named-content>-IM-2019-27b.</p></tp:treatment-sec><tp:treatment-sec sec-type="Shell morphology" id="SECID0E2GBK"><title>Shell morphology.</title><p>Color whitish, slightly translucent. Specimens about 2.0 mm long, 0.5 mm wide. Tube of adult specimen 2.1 mm long, 0.5 mm wide. Tube evenly curved and evenly wide over entire length (Fig. <xref ref-type="fig" rid="F6">6J, K</xref>). Septum separated by sharp rim from tube and hemispherical without protruding mucro (Fig. <xref ref-type="fig" rid="F6">6L</xref>). Aperture with protruding ring. Shell structured by longitudinal striae clearly observable via <abbrev xmlns:xlink="http://www.w3.org/1999/xlink" xlink:title="light microscopic" id="ABBRID0EJHBK" xlink:type="simple">LM</abbrev>. Microsculpture of fine wavy striation (Fig. <xref ref-type="fig" rid="F6">6M</xref>).</p></tp:treatment-sec><tp:treatment-sec sec-type="remarks" id="SECID0ERHBK"><title>Remarks.</title><p>The present specimens were assigned to <italic><tp:taxon-name><tp:taxon-name-part taxon-name-part-type="genus" reg="Caecum">C.</tp:taxon-name-part> <tp:taxon-name-part taxon-name-part-type="species" reg="debile">debile</tp:taxon-name-part></tp:taxon-name></italic> based on the characteristic microsculpture (see <xref ref-type="bibr" rid="B1">Absalão and Gomes 2001</xref>). Morphologically, <italic><tp:taxon-name><tp:taxon-name-part taxon-name-part-type="genus" reg="Caecum">C.</tp:taxon-name-part> <tp:taxon-name-part taxon-name-part-type="species" reg="debile">debile</tp:taxon-name-part></tp:taxon-name></italic> might present a synonym of <italic><tp:taxon-name><tp:taxon-name-part taxon-name-part-type="genus" reg="Caecum">C.</tp:taxon-name-part> <tp:taxon-name-part taxon-name-part-type="species" reg="infimum">infimum</tp:taxon-name-part></tp:taxon-name></italic>, de Folin, 1867 (de Folin and Périer 1867: 26, pl .3, fig. 2) but, in awareness of cryptic species we refrain from synonymizing until <italic><tp:taxon-name><tp:taxon-name-part taxon-name-part-type="genus" reg="Caecum">C.</tp:taxon-name-part> <tp:taxon-name-part taxon-name-part-type="species" reg="infimum">infimum</tp:taxon-name-part></tp:taxon-name></italic> from the type locality is available for molecular analyses. Some species delineation analyses, separate <italic><tp:taxon-name><tp:taxon-name-part taxon-name-part-type="genus" reg="Caecum">C.</tp:taxon-name-part> <tp:taxon-name-part taxon-name-part-type="species" reg="debile">debile</tp:taxon-name-part></tp:taxon-name></italic> into two independent species (Fig. <xref ref-type="fig" rid="F4">4</xref>), which might indicate a putative speciation, but more data on the genetic variability is needed to exclude the presence of an artefact in analyses.</p></tp:treatment-sec><tp:treatment-sec><!--Section generated to contain objects referenced in tp:taxon-treatment.--><fig id="F6" position="float" orientation="portrait"><object-id xmlns:xlink="http://www.w3.org/1999/xlink" content-type="doi" xlink:type="simple">10.3897/zookeys.968.52986.figure6</object-id><object-id xmlns:xlink="http://www.w3.org/1999/xlink" content-type="arpha" xlink:type="simple">CCCB15EF-7F55-5C9F-9560-D49967AB98F0</object-id><label>Figure 6.</label><caption><p><bold>A–E</bold><italic><tp:taxon-name><tp:taxon-name-part taxon-name-part-type="genus" reg="Caecum">Caecum</tp:taxon-name-part> <tp:taxon-name-part taxon-name-part-type="species" reg="heptagonum">heptagonum</tp:taxon-name-part></tp:taxon-name></italic><bold>A</bold> specimen USNM 1618866 juvenile specimen with larval shell still attached <bold>B–E</bold> specimen <abbrev xmlns:xlink="http://www.w3.org/1999/xlink" xlink:title="Zoological State Collection" id="ABBRID0EMPAK" xlink:type="simple">ZSM</abbrev>-Mol-20200030, juvenile specimen already resembling closely the adult form <bold>B</bold> light microscopic picture <bold>C</bold><abbrev xmlns:xlink="http://www.w3.org/1999/xlink" xlink:title="scanning electron microscopy" id="ABBRID0EUPAK" xlink:type="simple">SEM</abbrev> scan <bold>D</bold> close-up of mucro and <bold>E</bold> microsculpture <bold>F–I</bold><italic><tp:taxon-name><tp:taxon-name-part taxon-name-part-type="genus" reg="Caecum">C.</tp:taxon-name-part> <tp:taxon-name-part taxon-name-part-type="species" reg="cooperi">cooperi</tp:taxon-name-part></tp:taxon-name></italic>, specimen <named-content xmlns:xlink="http://www.w3.org/1999/xlink" content-type="dwc:institutional_code" xlink:type="simple">MNHN</named-content>-IM-2019-32 <bold>F</bold> light microscopic picture <bold>G</bold><abbrev xmlns:xlink="http://www.w3.org/1999/xlink" xlink:title="scanning electron microscopy" id="ABBRID0ERQAK" xlink:type="simple">SEM</abbrev> scan <bold>H</bold> close-up of mucro and <bold>I</bold> microsculpture whole specimen and close-up of mucro and microsculpture <bold>J–M</bold><italic><tp:taxon-name><tp:taxon-name-part taxon-name-part-type="genus" reg="Caecum">C.</tp:taxon-name-part> <tp:taxon-name-part taxon-name-part-type="species" reg="debile">debile</tp:taxon-name-part></tp:taxon-name></italic>, specimen <named-content xmlns:xlink="http://www.w3.org/1999/xlink" content-type="dwc:institutional_code" xlink:type="simple">MNHN</named-content>-IM-2019-27 <bold>J</bold> light microscopic picture <bold>K</bold><abbrev xmlns:xlink="http://www.w3.org/1999/xlink" xlink:title="scanning electron microscopy" id="ABBRID0EORAK" xlink:type="simple">SEM</abbrev> scan <bold>L</bold> close-up of mucro and <bold>M</bold> microsculpture <bold>N–Q</bold><italic><tp:taxon-name><tp:taxon-name-part taxon-name-part-type="genus" reg="Caecum">C.</tp:taxon-name-part> <tp:taxon-name-part taxon-name-part-type="species" reg="striatum">striatum</tp:taxon-name-part></tp:taxon-name></italic>, specimen <abbrev xmlns:xlink="http://www.w3.org/1999/xlink" xlink:title="Zoological State Collection" id="ABBRID0EDSAK" xlink:type="simple">ZSM</abbrev>-Mol-20100322 <bold>N</bold> light microscopic picture <bold>O</bold><abbrev xmlns:xlink="http://www.w3.org/1999/xlink" xlink:title="scanning electron microscopy" id="ABBRID0ELSAK" xlink:type="simple">SEM</abbrev> scan <bold>P</bold> close-up of mucro and <bold>Q</bold> microsculpture <bold>R–U</bold><italic><tp:taxon-name><tp:taxon-name-part taxon-name-part-type="genus" reg="Caecum">C.</tp:taxon-name-part> <tp:taxon-name-part taxon-name-part-type="species" reg="clathratum">clathratum</tp:taxon-name-part></tp:taxon-name></italic>, specimen <named-content xmlns:xlink="http://www.w3.org/1999/xlink" content-type="dwc:institutional_code" xlink:type="simple">MNHN</named-content>-IM-2019-17 <bold>R</bold> light microscopic picture <bold>S</bold><abbrev xmlns:xlink="http://www.w3.org/1999/xlink" xlink:title="scanning electron microscopy" id="ABBRID0EITAK" xlink:type="simple">SEM</abbrev> scan <bold>T</bold> close-up of mucro and <bold>U</bold> microsculpture. Scale bars: 10 µm (<bold>D, E, I, Q</bold>); 20 µm (<bold>H, M, P, U</bold>); 100 µm (<bold>A, B, C, L, N, O, T</bold>); 200 µm (<bold>F, G, J, K</bold> whole specimen); 300 µm (<bold>R, S</bold>).</p></caption><graphic xmlns:xlink="http://www.w3.org/1999/xlink" xlink:href="zookeys-968-001-g006.jpg" position="float" orientation="portrait" xlink:type="simple" id="oo_453119.jpg"><uri content-type="original_file" xlink:type="simple">https://binary.pensoft.net/fig/453119</uri></graphic></fig><fig id="F4" position="float" orientation="portrait"><object-id xmlns:xlink="http://www.w3.org/1999/xlink" content-type="doi" xlink:type="simple">10.3897/zookeys.968.52986.figure4</object-id><object-id xmlns:xlink="http://www.w3.org/1999/xlink" content-type="arpha" xlink:type="simple">70DAA350-75A7-5331-B0FE-5FD9A2A7E5F1</object-id><label>Figure 4.</label><caption><p>Molecular based species delimitation of Central American <tp:taxon-name><tp:taxon-name-part taxon-name-part-type="family">Caecidae</tp:taxon-name-part></tp:taxon-name>. Guide tree used for PTP and bPTP based on the optimal likelihood tree of the concatenated three-marker dataset. Color codes indicate our preliminary species hypothesis derived from the phylogenetic tree. Color bars reflect the species delimitation suggested by the four consulted species delimitation programs (including <abbrev xmlns:xlink="http://www.w3.org/1999/xlink" xlink:title="Maximum likelihood" id="ABBRID0EQ6BI" xlink:type="simple">ML</abbrev> and Bayesian implementation for PTP and single and multiple threshold for <abbrev xmlns:xlink="http://www.w3.org/1999/xlink" xlink:title="General Mixed Yule-Coalescent" id="ABBRID0EU6BI" xlink:type="simple">GMYC</abbrev>). Bars are missing where no sequence data obtained.</p></caption><graphic xmlns:xlink="http://www.w3.org/1999/xlink" xlink:href="zookeys-968-001-g004.jpg" position="float" orientation="portrait" xlink:type="simple" id="oo_453117.jpg"><uri content-type="original_file" xlink:type="simple">https://binary.pensoft.net/fig/453117</uri></graphic></fig></tp:treatment-sec><ref-list><ref id="B1"><mixed-citation xmlns:xlink="http://www.w3.org/1999/xlink" xlink:type="simple"><person-group><name name-style="western"><surname>Absalão</surname><given-names>RS</given-names></name><name name-style="western"><surname>Gomes</surname><given-names>R</given-names></name></person-group> (<year>2001</year>) <article-title>The species usually reported in the subgenus <tp:taxon-name><tp:taxon-name-part taxon-name-part-type="subgenus">Brochina</tp:taxon-name-part></tp:taxon-name> (<italic><tp:taxon-name><tp:taxon-name-part taxon-name-part-type="genus">Caecum</tp:taxon-name-part></tp:taxon-name></italic>, <tp:taxon-name><tp:taxon-name-part taxon-name-part-type="family">Caecidae</tp:taxon-name-part></tp:taxon-name>, <tp:taxon-name><tp:taxon-name-part taxon-name-part-type="subclass">Caenogastropoda</tp:taxon-name-part></tp:taxon-name>) from Brazil and some relevant type specimens from western Atlantic.</article-title><source>Bollettino Malacologico</source><volume>37</volume>: <fpage>9</fpage>–<lpage>22</lpage>.</mixed-citation></ref></ref-list></tp:taxon-treatment>
