# Supplementary material for: Uncovering the shell game with barcodes: diversity of meiofaunal Caecidae snails (Truncatelloidea, Caenogastropoda) from Central America
Source: Zookeys. 2020 Sep 16;968:1–42. doi: 10.3897/zookeys.968.52986 (PMC7511454; doi:10.3897/zookeys.968.52986)
Supplement: XML Treatment for Caecum striatum [file zookeys.968.52986-treatment11.xml]

<!DOCTYPE tp:taxon-treatment
  PUBLIC "-//TaxonX//DTD Taxonomic Treatment Publishing DTD v0 20100105//EN" "tax-treatment-NSO.dtd">
<tp:taxon-treatment xmlns:tp="http://www.plazi.org/taxpub"><tp:treatment-meta><kwd-group><label>Taxon classification</label><kwd><named-content xmlns:xlink="http://www.w3.org/1999/xlink" content-type="kingdom">Animalia</named-content></kwd><kwd><named-content xmlns:xlink="http://www.w3.org/1999/xlink" content-type="order">Littorinimorpha</named-content></kwd><kwd><named-content xmlns:xlink="http://www.w3.org/1999/xlink" content-type="family">Caecidae</named-content></kwd></kwd-group><mixed-citation publication-type="journal"><person-group><name><surname>Egger</surname><given-names>Christina</given-names></name><name><surname>Neusser</surname><given-names>Timea P.</given-names></name><name><surname>Norenburg</surname><given-names>Jon</given-names></name><name><surname>Leasi</surname><given-names>Francesca</given-names></name><name><surname>Buge</surname><given-names>Barbara</given-names></name><name><surname>Vannozzi</surname><given-names>Angelo</given-names></name><name><surname>Cunha</surname><given-names>Regina L.</given-names></name><name><surname>Cox</surname><given-names>Cymon J.</given-names></name><name><surname>Jörger</surname><given-names>Katharina M.</given-names></name></person-group><article-title>Uncovering the shell game with barcodes: diversity of meiofaunal <tp:taxon-name><tp:taxon-name-part taxon-name-part-type="family">Caecidae</tp:taxon-name-part></tp:taxon-name> snails (<tp:taxon-name><tp:taxon-name-part taxon-name-part-type="superfamily">Truncatelloidea</tp:taxon-name-part></tp:taxon-name>, <tp:taxon-name><tp:taxon-name-part taxon-name-part-type="subclass">Caenogastropoda</tp:taxon-name-part></tp:taxon-name>) from Central America</article-title><source>Zookeys</source><day>16</day><month>9</month><year>2020</year><volume>968</volume><fpage>1</fpage><lpage>42</lpage><pub-id pub-id-type="doi">10.3897/zookeys.968.52986</pub-id></mixed-citation></tp:treatment-meta><tp:nomenclature><tp:taxon-name><object-id xmlns:xlink="http://www.w3.org/1999/xlink" content-type="arpha" xlink:type="simple">2C0C8B47-B37A-5363-BF08-EF5564A85D83</object-id>
              <tp:taxon-name-part taxon-name-part-type="genus" reg="Caecum">Caecum</tp:taxon-name-part>
              <tp:taxon-name-part taxon-name-part-type="species" reg="striatum">striatum</tp:taxon-name-part>
            </tp:taxon-name><tp:taxon-authority>de Folin, 1868</tp:taxon-authority><tp:nomenclature-citation-list><tp:nomenclature-citation><tp:taxon-name>
                  <tp:taxon-name-part taxon-name-part-type="genus" reg="Caecum">Caecum</tp:taxon-name-part> <tp:taxon-name-part taxon-name-part-type="species" reg="striatum">striatum</tp:taxon-name-part></tp:taxon-name><comment>de Folin, 1868 in <xref ref-type="bibr" rid="B22">De Folin and Périer (1867–1871)</xref>: 49, pl. 5, fig. 3 (with variety <italic>obsoleta</italic> de Folin, 1874). Type locality: Baie de Bahia [Bahia Bay, Brazil].</comment></tp:nomenclature-citation></tp:nomenclature-citation-list></tp:nomenclature><tp:treatment-sec sec-type="material" id="SECID0ENLBK"><title>Material examined.</title><p>Belize • 1; Carrie Bow Cay; <named-content xmlns:xlink="http://www.w3.org/1999/xlink" content-type="dwc:verbatimCoordinates" xlink:type="simple"><named-content content-type="geo-json" specific-use="{&#34;type&#34;:&#34;Point&#34;,&#34;coordinates&#34;:[-88.077600,16.802400]}" id="NCID0EWLBK" xlink:type="simple">16.8024, -88.0776</named-content></named-content>; depth 19 m; 25 Jan 2010; USNM Belize2010 exped.; Stat. CBC24; DNA voucher; GenBank: <ext-link xmlns:xlink="http://www.w3.org/1999/xlink" ext-link-type="gen" xlink:href="MT727061" xlink:type="simple">MT727061</ext-link>, <ext-link xmlns:xlink="http://www.w3.org/1999/xlink" ext-link-type="gen" xlink:href="MT704275" xlink:type="simple">MT704275</ext-link>; USNM 1618845. • 1 (Fig. <xref ref-type="fig" rid="F6">6N–Q</xref>); same collection data as for preceding; <abbrev xmlns:xlink="http://www.w3.org/1999/xlink" xlink:title="Zoological State Collection" id="ABBRID0EJMBK" xlink:type="simple">ZSM</abbrev>-Mol-20100322.</p></tp:treatment-sec><tp:treatment-sec sec-type="Shell morphology" id="SECID0ENMBK"><title>Shell morphology.</title><p>Shell translucent with mottled ochre and white marbling (Fig. <xref ref-type="fig" rid="F6">6N</xref>). Size 1.5 mm in length and 0.3 mm in width with thick shell (= 10 µm at aperture). Tube curved regularly with equal width at posterior and anterior end. Blistered, dome-shaped septum with prominent ring separating tube from septum (Fig. <xref ref-type="fig" rid="F6">6P</xref>). Mucro central, flat and rounded, pointing slightly dorsal, hardly separated from septum. Aperture simple, straight. Sculpture not visible under the light microscope, i.e., shell appears rather smooth despite two faint transversal rings slightly noticeable close to aperture. <abbrev xmlns:xlink="http://www.w3.org/1999/xlink" xlink:title="scanning electron microscopy" id="ABBRID0E2MBK" xlink:type="simple">SEM</abbrev> examination reveals longitudinal and slightly wavy structure (Fig. <xref ref-type="fig" rid="F6">6Q</xref>).</p></tp:treatment-sec><tp:treatment-sec sec-type="remarks" id="SECID0EDNBK"><title>Remarks.</title><p><italic><tp:taxon-name><tp:taxon-name-part taxon-name-part-type="genus" reg="Caecum">Caecum</tp:taxon-name-part> <tp:taxon-name-part taxon-name-part-type="species" reg="striatum">striatum</tp:taxon-name-part></tp:taxon-name></italic> was identified based on a comparison with the material collected in the sampling region and dedicated as lectotypes by <xref ref-type="bibr" rid="B1">Absalão and Gomes (2001)</xref>. Their microsculptural description of the type material does correspond to the longitudinal striation of our investigated specimen. Furthermore, shape, mucro, and the noticeably sharp aperture are identical to our specimen. A comparison with a specimen of <italic><tp:taxon-name><tp:taxon-name-part taxon-name-part-type="genus" reg="Caecum">C.</tp:taxon-name-part> <tp:taxon-name-part taxon-name-part-type="species" reg="striatum">striatum</tp:taxon-name-part></tp:taxon-name></italic> pictured by <xref ref-type="bibr" rid="B76">Pastorino and Chiesa (2014</xref>: figs 10–16), also shows the same fine-lined microsculpture as our specimen. Type specimens of three highly similar species, namely <italic><tp:taxon-name><tp:taxon-name-part taxon-name-part-type="genus" reg="Caecum">C.</tp:taxon-name-part> <tp:taxon-name-part taxon-name-part-type="species" reg="johnsoni">johnsoni</tp:taxon-name-part></tp:taxon-name></italic> Winkley, 1809, <italic><tp:taxon-name><tp:taxon-name-part taxon-name-part-type="genus" reg="Caecum">C.</tp:taxon-name-part> <tp:taxon-name-part taxon-name-part-type="species" reg="antillarum">antillarum</tp:taxon-name-part></tp:taxon-name></italic> Carpenter, 1858 and <italic><tp:taxon-name><tp:taxon-name-part taxon-name-part-type="genus" reg="Caecum">C.</tp:taxon-name-part> <tp:taxon-name-part taxon-name-part-type="species" reg="strigosum">strigosum</tp:taxon-name-part></tp:taxon-name></italic> de Folin, 1867, are described from Central American waters. Differences can be compared in the reinvestigation of <xref ref-type="bibr" rid="B1">Absalão and Gomes (2001</xref>: 20, figs 39–41, 12, figs 11, 12 and figs 7, 8 respectively).</p></tp:treatment-sec><tp:treatment-sec><!--Section generated to contain objects referenced in tp:taxon-treatment.--><fig id="F6" position="float" orientation="portrait"><object-id xmlns:xlink="http://www.w3.org/1999/xlink" content-type="doi" xlink:type="simple">10.3897/zookeys.968.52986.figure6</object-id><object-id xmlns:xlink="http://www.w3.org/1999/xlink" content-type="arpha" xlink:type="simple">CCCB15EF-7F55-5C9F-9560-D49967AB98F0</object-id><label>Figure 6.</label><caption><p><bold>A–E</bold><italic><tp:taxon-name><tp:taxon-name-part taxon-name-part-type="genus" reg="Caecum">Caecum</tp:taxon-name-part> <tp:taxon-name-part taxon-name-part-type="species" reg="heptagonum">heptagonum</tp:taxon-name-part></tp:taxon-name></italic><bold>A</bold> specimen USNM 1618866 juvenile specimen with larval shell still attached <bold>B–E</bold> specimen <abbrev xmlns:xlink="http://www.w3.org/1999/xlink" xlink:title="Zoological State Collection" id="ABBRID0EMPAK" xlink:type="simple">ZSM</abbrev>-Mol-20200030, juvenile specimen already resembling closely the adult form <bold>B</bold> light microscopic picture <bold>C</bold><abbrev xmlns:xlink="http://www.w3.org/1999/xlink" xlink:title="scanning electron microscopy" id="ABBRID0EUPAK" xlink:type="simple">SEM</abbrev> scan <bold>D</bold> close-up of mucro and <bold>E</bold> microsculpture <bold>F–I</bold><italic><tp:taxon-name><tp:taxon-name-part taxon-name-part-type="genus" reg="Caecum">C.</tp:taxon-name-part> <tp:taxon-name-part taxon-name-part-type="species" reg="cooperi">cooperi</tp:taxon-name-part></tp:taxon-name></italic>, specimen <named-content xmlns:xlink="http://www.w3.org/1999/xlink" content-type="dwc:institutional_code" xlink:type="simple">MNHN</named-content>-IM-2019-32 <bold>F</bold> light microscopic picture <bold>G</bold><abbrev xmlns:xlink="http://www.w3.org/1999/xlink" xlink:title="scanning electron microscopy" id="ABBRID0ERQAK" xlink:type="simple">SEM</abbrev> scan <bold>H</bold> close-up of mucro and <bold>I</bold> microsculpture whole specimen and close-up of mucro and microsculpture <bold>J–M</bold><italic><tp:taxon-name><tp:taxon-name-part taxon-name-part-type="genus" reg="Caecum">C.</tp:taxon-name-part> <tp:taxon-name-part taxon-name-part-type="species" reg="debile">debile</tp:taxon-name-part></tp:taxon-name></italic>, specimen <named-content xmlns:xlink="http://www.w3.org/1999/xlink" content-type="dwc:institutional_code" xlink:type="simple">MNHN</named-content>-IM-2019-27 <bold>J</bold> light microscopic picture <bold>K</bold><abbrev xmlns:xlink="http://www.w3.org/1999/xlink" xlink:title="scanning electron microscopy" id="ABBRID0EORAK" xlink:type="simple">SEM</abbrev> scan <bold>L</bold> close-up of mucro and <bold>M</bold> microsculpture <bold>N–Q</bold><italic><tp:taxon-name><tp:taxon-name-part taxon-name-part-type="genus" reg="Caecum">C.</tp:taxon-name-part> <tp:taxon-name-part taxon-name-part-type="species" reg="striatum">striatum</tp:taxon-name-part></tp:taxon-name></italic>, specimen <abbrev xmlns:xlink="http://www.w3.org/1999/xlink" xlink:title="Zoological State Collection" id="ABBRID0EDSAK" xlink:type="simple">ZSM</abbrev>-Mol-20100322 <bold>N</bold> light microscopic picture <bold>O</bold><abbrev xmlns:xlink="http://www.w3.org/1999/xlink" xlink:title="scanning electron microscopy" id="ABBRID0ELSAK" xlink:type="simple">SEM</abbrev> scan <bold>P</bold> close-up of mucro and <bold>Q</bold> microsculpture <bold>R–U</bold><italic><tp:taxon-name><tp:taxon-name-part taxon-name-part-type="genus" reg="Caecum">C.</tp:taxon-name-part> <tp:taxon-name-part taxon-name-part-type="species" reg="clathratum">clathratum</tp:taxon-name-part></tp:taxon-name></italic>, specimen <named-content xmlns:xlink="http://www.w3.org/1999/xlink" content-type="dwc:institutional_code" xlink:type="simple">MNHN</named-content>-IM-2019-17 <bold>R</bold> light microscopic picture <bold>S</bold><abbrev xmlns:xlink="http://www.w3.org/1999/xlink" xlink:title="scanning electron microscopy" id="ABBRID0EITAK" xlink:type="simple">SEM</abbrev> scan <bold>T</bold> close-up of mucro and <bold>U</bold> microsculpture. Scale bars: 10 µm (<bold>D, E, I, Q</bold>); 20 µm (<bold>H, M, P, U</bold>); 100 µm (<bold>A, B, C, L, N, O, T</bold>); 200 µm (<bold>F, G, J, K</bold> whole specimen); 300 µm (<bold>R, S</bold>).</p></caption><graphic xmlns:xlink="http://www.w3.org/1999/xlink" xlink:href="zookeys-968-001-g006.jpg" position="float" orientation="portrait" xlink:type="simple" id="oo_453119.jpg"><uri content-type="original_file" xlink:type="simple">https://binary.pensoft.net/fig/453119</uri></graphic></fig></tp:treatment-sec><ref-list><ref id="B22"><mixed-citation xmlns:xlink="http://www.w3.org/1999/xlink" xlink:type="simple"><person-group><name name-style="western"><surname>De Folin</surname><given-names>L</given-names></name><name name-style="western"><surname>Périer</surname><given-names>L</given-names></name></person-group> (<year>1867–1871</year>) <source>Les Fonds de la Mer. Étude sur les Particularités Nouvelles des Régions Sous-Marines.</source><publisher-name>Savy</publisher-name>, <publisher-loc>Paris</publisher-loc>, <size units="page">454 pp</size>. <ext-link xlink:type="simple" ext-link-type="doi" xlink:href="10.5962/bhl.title.13261">https://doi.org/10.5962/bhl.title.13261</ext-link></mixed-citation></ref><ref id="B1"><mixed-citation xmlns:xlink="http://www.w3.org/1999/xlink" xlink:type="simple"><person-group><name name-style="western"><surname>Absalão</surname><given-names>RS</given-names></name><name name-style="western"><surname>Gomes</surname><given-names>R</given-names></name></person-group> (<year>2001</year>) <article-title>The species usually reported in the subgenus <tp:taxon-name><tp:taxon-name-part taxon-name-part-type="subgenus">Brochina</tp:taxon-name-part></tp:taxon-name> (<italic><tp:taxon-name><tp:taxon-name-part taxon-name-part-type="genus">Caecum</tp:taxon-name-part></tp:taxon-name></italic>, <tp:taxon-name><tp:taxon-name-part taxon-name-part-type="family">Caecidae</tp:taxon-name-part></tp:taxon-name>, <tp:taxon-name><tp:taxon-name-part taxon-name-part-type="subclass">Caenogastropoda</tp:taxon-name-part></tp:taxon-name>) from Brazil and some relevant type specimens from western Atlantic.</article-title><source>Bollettino Malacologico</source><volume>37</volume>: <fpage>9</fpage>–<lpage>22</lpage>.</mixed-citation></ref><ref id="B76"><mixed-citation xmlns:xlink="http://www.w3.org/1999/xlink" xlink:type="simple"><person-group><name name-style="western"><surname>Pastorino</surname><given-names>G</given-names></name><name name-style="western"><surname>Chiesa</surname><given-names>IL</given-names></name></person-group> (<year>2014</year>) <article-title>The family of <tp:taxon-name><tp:taxon-name-part taxon-name-part-type="family">Caecidae</tp:taxon-name-part></tp:taxon-name> (<tp:taxon-name><tp:taxon-name-part taxon-name-part-type="class">Gastropoda</tp:taxon-name-part></tp:taxon-name>: <tp:taxon-name><tp:taxon-name-part taxon-name-part-type="subclass">Caenogastropoda</tp:taxon-name-part></tp:taxon-name>) in Argentine waters.</article-title><source>The Nautilus</source><volume>128</volume>: <fpage>40</fpage>–<lpage>50</lpage>.</mixed-citation></ref></ref-list></tp:taxon-treatment>
