# Supplementary material for: Uncovering the shell game with barcodes: diversity of meiofaunal Caecidae snails (Truncatelloidea, Caenogastropoda) from Central America
Source: Zookeys. 2020 Sep 16;968:1–42. doi: 10.3897/zookeys.968.52986 (PMC7511454; doi:10.3897/zookeys.968.52986)
Supplement: XML Treatment for Caecum cf. clathratum [file zookeys.968.52986-treatment12.xml]

<!DOCTYPE tp:taxon-treatment
  PUBLIC "-//TaxonX//DTD Taxonomic Treatment Publishing DTD v0 20100105//EN" "tax-treatment-NSO.dtd">
<tp:taxon-treatment xmlns:tp="http://www.plazi.org/taxpub"><tp:treatment-meta><kwd-group><label>Taxon classification</label><kwd><named-content xmlns:xlink="http://www.w3.org/1999/xlink" content-type="kingdom">Animalia</named-content></kwd><kwd><named-content xmlns:xlink="http://www.w3.org/1999/xlink" content-type="order">Littorinimorpha</named-content></kwd><kwd><named-content xmlns:xlink="http://www.w3.org/1999/xlink" content-type="family">Caecidae</named-content></kwd></kwd-group><mixed-citation publication-type="journal"><person-group><name><surname>Egger</surname><given-names>Christina</given-names></name><name><surname>Neusser</surname><given-names>Timea P.</given-names></name><name><surname>Norenburg</surname><given-names>Jon</given-names></name><name><surname>Leasi</surname><given-names>Francesca</given-names></name><name><surname>Buge</surname><given-names>Barbara</given-names></name><name><surname>Vannozzi</surname><given-names>Angelo</given-names></name><name><surname>Cunha</surname><given-names>Regina L.</given-names></name><name><surname>Cox</surname><given-names>Cymon J.</given-names></name><name><surname>Jörger</surname><given-names>Katharina M.</given-names></name></person-group><article-title>Uncovering the shell game with barcodes: diversity of meiofaunal <tp:taxon-name><tp:taxon-name-part taxon-name-part-type="family">Caecidae</tp:taxon-name-part></tp:taxon-name> snails (<tp:taxon-name><tp:taxon-name-part taxon-name-part-type="superfamily">Truncatelloidea</tp:taxon-name-part></tp:taxon-name>, <tp:taxon-name><tp:taxon-name-part taxon-name-part-type="subclass">Caenogastropoda</tp:taxon-name-part></tp:taxon-name>) from Central America</article-title><source>Zookeys</source><day>16</day><month>9</month><year>2020</year><volume>968</volume><fpage>1</fpage><lpage>42</lpage><pub-id pub-id-type="doi">10.3897/zookeys.968.52986</pub-id></mixed-citation></tp:treatment-meta><tp:nomenclature><tp:taxon-name><object-id xmlns:xlink="http://www.w3.org/1999/xlink" content-type="arpha" xlink:type="simple">AAA2AAA1-A001-5C88-8BD0-4B422907725D</object-id>
              <tp:taxon-name-part taxon-name-part-type="genus" reg="Caecum">Caecum</tp:taxon-name-part>
              <tp:taxon-name-part taxon-name-part-type="uncertainty-rank">cf.</tp:taxon-name-part>
              <tp:taxon-name-part taxon-name-part-type="species" reg="clathratum">clathratum</tp:taxon-name-part>
            </tp:taxon-name><tp:taxon-authority>Carpenter, 1857</tp:taxon-authority><tp:nomenclature-citation-list><tp:nomenclature-citation><tp:taxon-name>
                  <tp:taxon-name-part taxon-name-part-type="genus" reg="Caecum">Caecum</tp:taxon-name-part> <tp:taxon-name-part taxon-name-part-type="species" reg="clathratum">clathratum</tp:taxon-name-part></tp:taxon-name><comment>Carpenter, 1857 in <xref ref-type="bibr" rid="B9">Carpenter (1855–1857)</xref>: 322, pl. 34, figs 269, 1528. Type locality: Mazatlán [Mexico].</comment></tp:nomenclature-citation></tp:nomenclature-citation-list></tp:nomenclature><tp:treatment-sec sec-type="material" id="SECID0EERBK"><title>Material examined.</title><p>French Antilles • 1 (Fig. <xref ref-type="fig" rid="F6">6R–U</xref>); Guadeloupe; <named-content xmlns:xlink="http://www.w3.org/1999/xlink" content-type="dwc:verbatimCoordinates" xlink:type="simple"><named-content content-type="geo-json" specific-use="{&#34;type&#34;:&#34;Point&#34;,&#34;coordinates&#34;:[-61.530500,16.223500]}" id="NCID0ERRBK" xlink:type="simple">16.2235, -61.5305</named-content></named-content>; depth 1 m; 2 May 2012; <named-content xmlns:xlink="http://www.w3.org/1999/xlink" content-type="dwc:institutional_code" xlink:type="simple">MNHN</named-content> KARUBENTHOS exped.; Stat. GM01; GenBank: <ext-link xmlns:xlink="http://www.w3.org/1999/xlink" ext-link-type="gen" xlink:href="MT704294" xlink:type="simple">MT704294</ext-link>, <ext-link xmlns:xlink="http://www.w3.org/1999/xlink" ext-link-type="gen" xlink:href="MT731710" xlink:type="simple">MT731710</ext-link>; <named-content xmlns:xlink="http://www.w3.org/1999/xlink" content-type="dwc:institutional_code" xlink:type="simple">MNHN</named-content>-IM-2019-17.</p></tp:treatment-sec><tp:treatment-sec sec-type="Shell morphology" id="SECID0EISBK"><title>Shell morphology.</title><p>Large, thick shell (3.0 mm length and 0.8 mm width) with and even curvature (Fig. <xref ref-type="fig" rid="F6">6R</xref>). Color opaque yellow brownish, entire specimen covered in dense dark periostracum. Septum triangular merged with pointed mucro (Fig. <xref ref-type="fig" rid="F6">6T</xref>). Aperture oblique and constricted. Shell with 21 strong and protruding sharp ribs and deep interspaces narrowing at aperture (Fig. <xref ref-type="fig" rid="F6">6R, S</xref>). Ribs and interspaces smooth without microsculptural diagnostic features (Fig. <xref ref-type="fig" rid="F6">6U</xref>).</p></tp:treatment-sec><tp:treatment-sec sec-type="remarks" id="SECID0E5SBK"><title>Remarks.</title><p>The specimen corresponds to <italic><tp:taxon-name><tp:taxon-name-part taxon-name-part-type="genus" reg="Caecum">C.</tp:taxon-name-part> <tp:taxon-name-part taxon-name-part-type="species" reg="clathratum">clathratum</tp:taxon-name-part></tp:taxon-name></italic>, which differs from other ribbed <italic><tp:taxon-name><tp:taxon-name-part taxon-name-part-type="genus" reg="Caecum">Caecum</tp:taxon-name-part></tp:taxon-name></italic> species by its exceptional size, golden color and lack of microsculpture (compare with <xref ref-type="bibr" rid="B62">Lightfoot 1993a</xref>: 15, fig. 1 and a syntype collected by Carpenter available through the online catalogue of the Natural History Museum London catalogue number 1857.6.4.1528). However, the specimen is described and known only from the Eastern Pacific. Our herein investigated specimen from the Atlantic might thus present a (morphologically cryptic) sister species new to science, which potentially originated when populations were separated via the formation of the Isthmus of Panama. But molecular data of specimens collected from the Eastern Pacific is required to confirm the molecular identity or justify the description of a new species.</p></tp:treatment-sec><tp:treatment-sec><!--Section generated to contain objects referenced in tp:taxon-treatment.--><fig id="F6" position="float" orientation="portrait"><object-id xmlns:xlink="http://www.w3.org/1999/xlink" content-type="doi" xlink:type="simple">10.3897/zookeys.968.52986.figure6</object-id><object-id xmlns:xlink="http://www.w3.org/1999/xlink" content-type="arpha" xlink:type="simple">CCCB15EF-7F55-5C9F-9560-D49967AB98F0</object-id><label>Figure 6.</label><caption><p><bold>A–E</bold><italic><tp:taxon-name><tp:taxon-name-part taxon-name-part-type="genus" reg="Caecum">Caecum</tp:taxon-name-part> <tp:taxon-name-part taxon-name-part-type="species" reg="heptagonum">heptagonum</tp:taxon-name-part></tp:taxon-name></italic><bold>A</bold> specimen USNM 1618866 juvenile specimen with larval shell still attached <bold>B–E</bold> specimen <abbrev xmlns:xlink="http://www.w3.org/1999/xlink" xlink:title="Zoological State Collection" id="ABBRID0EMPAK" xlink:type="simple">ZSM</abbrev>-Mol-20200030, juvenile specimen already resembling closely the adult form <bold>B</bold> light microscopic picture <bold>C</bold><abbrev xmlns:xlink="http://www.w3.org/1999/xlink" xlink:title="scanning electron microscopy" id="ABBRID0EUPAK" xlink:type="simple">SEM</abbrev> scan <bold>D</bold> close-up of mucro and <bold>E</bold> microsculpture <bold>F–I</bold><italic><tp:taxon-name><tp:taxon-name-part taxon-name-part-type="genus" reg="Caecum">C.</tp:taxon-name-part> <tp:taxon-name-part taxon-name-part-type="species" reg="cooperi">cooperi</tp:taxon-name-part></tp:taxon-name></italic>, specimen <named-content xmlns:xlink="http://www.w3.org/1999/xlink" content-type="dwc:institutional_code" xlink:type="simple">MNHN</named-content>-IM-2019-32 <bold>F</bold> light microscopic picture <bold>G</bold><abbrev xmlns:xlink="http://www.w3.org/1999/xlink" xlink:title="scanning electron microscopy" id="ABBRID0ERQAK" xlink:type="simple">SEM</abbrev> scan <bold>H</bold> close-up of mucro and <bold>I</bold> microsculpture whole specimen and close-up of mucro and microsculpture <bold>J–M</bold><italic><tp:taxon-name><tp:taxon-name-part taxon-name-part-type="genus" reg="Caecum">C.</tp:taxon-name-part> <tp:taxon-name-part taxon-name-part-type="species" reg="debile">debile</tp:taxon-name-part></tp:taxon-name></italic>, specimen <named-content xmlns:xlink="http://www.w3.org/1999/xlink" content-type="dwc:institutional_code" xlink:type="simple">MNHN</named-content>-IM-2019-27 <bold>J</bold> light microscopic picture <bold>K</bold><abbrev xmlns:xlink="http://www.w3.org/1999/xlink" xlink:title="scanning electron microscopy" id="ABBRID0EORAK" xlink:type="simple">SEM</abbrev> scan <bold>L</bold> close-up of mucro and <bold>M</bold> microsculpture <bold>N–Q</bold><italic><tp:taxon-name><tp:taxon-name-part taxon-name-part-type="genus" reg="Caecum">C.</tp:taxon-name-part> <tp:taxon-name-part taxon-name-part-type="species" reg="striatum">striatum</tp:taxon-name-part></tp:taxon-name></italic>, specimen <abbrev xmlns:xlink="http://www.w3.org/1999/xlink" xlink:title="Zoological State Collection" id="ABBRID0EDSAK" xlink:type="simple">ZSM</abbrev>-Mol-20100322 <bold>N</bold> light microscopic picture <bold>O</bold><abbrev xmlns:xlink="http://www.w3.org/1999/xlink" xlink:title="scanning electron microscopy" id="ABBRID0ELSAK" xlink:type="simple">SEM</abbrev> scan <bold>P</bold> close-up of mucro and <bold>Q</bold> microsculpture <bold>R–U</bold><italic><tp:taxon-name><tp:taxon-name-part taxon-name-part-type="genus" reg="Caecum">C.</tp:taxon-name-part> <tp:taxon-name-part taxon-name-part-type="species" reg="clathratum">clathratum</tp:taxon-name-part></tp:taxon-name></italic>, specimen <named-content xmlns:xlink="http://www.w3.org/1999/xlink" content-type="dwc:institutional_code" xlink:type="simple">MNHN</named-content>-IM-2019-17 <bold>R</bold> light microscopic picture <bold>S</bold><abbrev xmlns:xlink="http://www.w3.org/1999/xlink" xlink:title="scanning electron microscopy" id="ABBRID0EITAK" xlink:type="simple">SEM</abbrev> scan <bold>T</bold> close-up of mucro and <bold>U</bold> microsculpture. Scale bars: 10 µm (<bold>D, E, I, Q</bold>); 20 µm (<bold>H, M, P, U</bold>); 100 µm (<bold>A, B, C, L, N, O, T</bold>); 200 µm (<bold>F, G, J, K</bold> whole specimen); 300 µm (<bold>R, S</bold>).</p></caption><graphic xmlns:xlink="http://www.w3.org/1999/xlink" xlink:href="zookeys-968-001-g006.jpg" position="float" orientation="portrait" xlink:type="simple" id="oo_453119.jpg"><uri content-type="original_file" xlink:type="simple">https://binary.pensoft.net/fig/453119</uri></graphic></fig></tp:treatment-sec><ref-list><ref id="B9"><mixed-citation xmlns:xlink="http://www.w3.org/1999/xlink" xlink:type="simple"><person-group><name name-style="western"><surname>Carpenter</surname><given-names>PP</given-names></name></person-group> (<year>1855–1857</year>) <source>Catalogue of the Reigen collection of Mazatlan <tp:taxon-name><tp:taxon-name-part taxon-name-part-type="phylum">Mollusca</tp:taxon-name-part></tp:taxon-name> in the British Museum.</source><publisher-name>Oberlin Press</publisher-name>, <publisher-loc>Warrington</publisher-loc>, <size units="page">584 pp</size>.</mixed-citation></ref><ref id="B62"><mixed-citation xmlns:xlink="http://www.w3.org/1999/xlink" xlink:type="simple"><person-group><name name-style="western"><surname>Lightfoot</surname><given-names>J</given-names></name></person-group> (<year>1993a</year>) <article-title><tp:taxon-name><tp:taxon-name-part taxon-name-part-type="family">Caecidae</tp:taxon-name-part></tp:taxon-name> of the Panamic Province Part 1.</article-title><source>Of Sea and Shore</source><volume>16</volume>: <fpage>13</fpage>–<lpage>26</lpage>.</mixed-citation></ref></ref-list></tp:taxon-treatment>
