# Supplementary material for: Uncovering the shell game with barcodes: diversity of meiofaunal Caecidae snails (Truncatelloidea, Caenogastropoda) from Central America
Source: Zookeys. 2020 Sep 16;968:1–42. doi: 10.3897/zookeys.968.52986 (PMC7511454; doi:10.3897/zookeys.968.52986)
Supplement: XML Treatment for Caecum pulchellum [file zookeys.968.52986-treatment13.xml]

<!DOCTYPE tp:taxon-treatment
  PUBLIC "-//TaxonX//DTD Taxonomic Treatment Publishing DTD v0 20100105//EN" "tax-treatment-NSO.dtd">
<tp:taxon-treatment xmlns:tp="http://www.plazi.org/taxpub"><tp:treatment-meta><kwd-group><label>Taxon classification</label><kwd><named-content xmlns:xlink="http://www.w3.org/1999/xlink" content-type="kingdom">Animalia</named-content></kwd><kwd><named-content xmlns:xlink="http://www.w3.org/1999/xlink" content-type="order">Littorinimorpha</named-content></kwd><kwd><named-content xmlns:xlink="http://www.w3.org/1999/xlink" content-type="family">Caecidae</named-content></kwd></kwd-group><mixed-citation publication-type="journal"><person-group><name><surname>Egger</surname><given-names>Christina</given-names></name><name><surname>Neusser</surname><given-names>Timea P.</given-names></name><name><surname>Norenburg</surname><given-names>Jon</given-names></name><name><surname>Leasi</surname><given-names>Francesca</given-names></name><name><surname>Buge</surname><given-names>Barbara</given-names></name><name><surname>Vannozzi</surname><given-names>Angelo</given-names></name><name><surname>Cunha</surname><given-names>Regina L.</given-names></name><name><surname>Cox</surname><given-names>Cymon J.</given-names></name><name><surname>Jörger</surname><given-names>Katharina M.</given-names></name></person-group><article-title>Uncovering the shell game with barcodes: diversity of meiofaunal <tp:taxon-name><tp:taxon-name-part taxon-name-part-type="family">Caecidae</tp:taxon-name-part></tp:taxon-name> snails (<tp:taxon-name><tp:taxon-name-part taxon-name-part-type="superfamily">Truncatelloidea</tp:taxon-name-part></tp:taxon-name>, <tp:taxon-name><tp:taxon-name-part taxon-name-part-type="subclass">Caenogastropoda</tp:taxon-name-part></tp:taxon-name>) from Central America</article-title><source>Zookeys</source><day>16</day><month>9</month><year>2020</year><volume>968</volume><fpage>1</fpage><lpage>42</lpage><pub-id pub-id-type="doi">10.3897/zookeys.968.52986</pub-id></mixed-citation></tp:treatment-meta><tp:nomenclature><tp:taxon-name><object-id xmlns:xlink="http://www.w3.org/1999/xlink" content-type="arpha" xlink:type="simple">0F2CAFCE-5D0E-5700-9C81-E18895A72F6B</object-id>
              <tp:taxon-name-part taxon-name-part-type="genus" reg="Caecum">Caecum</tp:taxon-name-part>
              <tp:taxon-name-part taxon-name-part-type="species" reg="pulchellum">pulchellum</tp:taxon-name-part>
            </tp:taxon-name><tp:taxon-authority>Stimpson, 1851</tp:taxon-authority><tp:nomenclature-citation-list><tp:nomenclature-citation><tp:taxon-name>
                  <tp:taxon-name-part taxon-name-part-type="genus" reg="Caecum">Caecum</tp:taxon-name-part> <tp:taxon-name-part taxon-name-part-type="species" reg="pulchellum">pulchellum</tp:taxon-name-part></tp:taxon-name><comment>Stimpson, 1851 in <xref ref-type="bibr" rid="B94">Stimpson (1851b)</xref>: 36, pl. 2, fig. 3. Type locality: New England, Buzzard’s Bay [New Bedford Harbor, Massachusetts].</comment></tp:nomenclature-citation><tp:nomenclature-citation><tp:taxon-name>
                  <tp:taxon-name-part taxon-name-part-type="genus" reg="Caecum">Caecum</tp:taxon-name-part> <tp:taxon-name-part taxon-name-part-type="species" reg="capitanum">capitanum</tp:taxon-name-part></tp:taxon-name><comment>de Folin, 1874: 227, 228, pl. 9, fig. 8; <tp:taxon-name><tp:taxon-name-part taxon-name-part-type="genus" reg="Caecum">Caecum</tp:taxon-name-part> <tp:taxon-name-part taxon-name-part-type="species" reg="conjunctum">conjunctum</tp:taxon-name-part></tp:taxon-name> de Folin, 1867: 46, pl. 4, figs 5, 6, <tp:taxon-name><tp:taxon-name-part taxon-name-part-type="genus" reg="Caecum">Caecum</tp:taxon-name-part> <tp:taxon-name-part taxon-name-part-type="species" reg="curtatum">curtatum</tp:taxon-name-part></tp:taxon-name> de Folin, 1867: 20, pl. 2, figs 4, 5</comment></tp:nomenclature-citation></tp:nomenclature-citation-list></tp:nomenclature><tp:treatment-sec sec-type="material" id="SECID0EQWBK"><title>Material examined.</title><p>Saint Lucia • 1 (Fig. <xref ref-type="fig" rid="F7">7A, C, E, F</xref>); Soufriere Bay; <named-content xmlns:xlink="http://www.w3.org/1999/xlink" content-type="dwc:verbatimCoordinates" xlink:type="simple"><named-content content-type="geo-json" specific-use="{&#34;type&#34;:&#34;Point&#34;,&#34;coordinates&#34;:[-61.067500,13.849400]}" id="NCID0E4WBK" xlink:type="simple">13.8494, -61.0675</named-content></named-content>; depth 8–9 m; 19 Feb 2009; <abbrev xmlns:xlink="http://www.w3.org/1999/xlink" xlink:title="Zoological State Collection" id="ABBRID0ECXBK" xlink:type="simple">ZSM</abbrev> stuff leg.; DNA voucher; DNA bank: r462p19f2t91; GenBank: <ext-link xmlns:xlink="http://www.w3.org/1999/xlink" ext-link-type="gen" xlink:href="MT727074" xlink:type="simple">MT727074</ext-link>, <ext-link xmlns:xlink="http://www.w3.org/1999/xlink" ext-link-type="gen" xlink:href="MT704300" xlink:type="simple">MT704300</ext-link>, <ext-link xmlns:xlink="http://www.w3.org/1999/xlink" ext-link-type="gen" xlink:href="MT731729" xlink:type="simple">MT731729</ext-link>; <abbrev xmlns:xlink="http://www.w3.org/1999/xlink" xlink:title="Zoological State Collection" id="ABBRID0EVXBK" xlink:type="simple">ZSM</abbrev>-Mol-20090485. • 1, juv. (Fig. <xref ref-type="fig" rid="F7">7B, D</xref>); same collection data as for preceding; DNA voucher; DNA bank: r462p20f2t91; <abbrev xmlns:xlink="http://www.w3.org/1999/xlink" xlink:title="Zoological State Collection" id="ABBRID0E4XBK" xlink:type="simple">ZSM</abbrev>-Mol-20200118.</p></tp:treatment-sec><tp:treatment-sec sec-type="description" id="SECID0EBYBK"><title>Shell description.</title><p>Color opaque whitish, slightly translucent, shell thick (Fig. <xref ref-type="fig" rid="F7">7A</xref>). Adult specimen 2.1 mm long, 0.5 mm wide. Tube slightly tapering, constricted at aperture, with thickened lip (Figs <xref ref-type="fig" rid="F7">7C</xref>). Septum slightly lower than posterior end of tube, rising, small and peaked mucro (Fig. <xref ref-type="fig" rid="F7">7E</xref>). Shell bears 27 squares transverse ribs of even width and equal interspaces, except two or three ribs which meld close to the aperture. Topmost ring sloped towards septum and smaller than others. Fine inconspicuous longitudinal microstriae cover ribs (Fig. <xref ref-type="fig" rid="F7">7F</xref>). Interspaces covered with organic material, therefore no microsculptural pattern visible.</p><fig id="F7" position="float" orientation="portrait"><object-id xmlns:xlink="http://www.w3.org/1999/xlink" content-type="doi" xlink:type="simple">10.3897/zookeys.968.52986.figure7</object-id><object-id xmlns:xlink="http://www.w3.org/1999/xlink" content-type="arpha" xlink:type="simple">45D743FD-1DC3-5980-BF2A-86A9BE12457E</object-id><label>Figure 7.</label><caption><p><bold>A–F</bold><italic><tp:taxon-name><tp:taxon-name-part taxon-name-part-type="genus" reg="Caecum">Caecum</tp:taxon-name-part> <tp:taxon-name-part taxon-name-part-type="species" reg="pulchellum">pulchellum</tp:taxon-name-part></tp:taxon-name></italic><bold>A, C, E, F</bold> specimen <abbrev xmlns:xlink="http://www.w3.org/1999/xlink" xlink:title="Zoological State Collection" id="ABBRID0EOZBK" xlink:type="simple">ZSM</abbrev>-Mol-20090485 <bold>B, D</bold> juvenile specimen <abbrev xmlns:xlink="http://www.w3.org/1999/xlink" xlink:title="Zoological State Collection" id="ABBRID0EUZBK" xlink:type="simple">ZSM</abbrev>-Mol-20200118 <bold>A, B</bold> light microscopic pictures <bold>C, D</bold><abbrev xmlns:xlink="http://www.w3.org/1999/xlink" xlink:title="scanning electron microscopy" id="ABBRID0E3ZBK" xlink:type="simple">SEM</abbrev> scans <bold>E</bold> close-up of mucro and <bold>F</bold> microsculpture <bold>H–K</bold><italic><tp:taxon-name><tp:taxon-name-part taxon-name-part-type="genus" reg="Caecum">C.</tp:taxon-name-part> <tp:taxon-name-part taxon-name-part-type="species" reg="donmoorei">donmoorei</tp:taxon-name-part></tp:taxon-name></italic>, specimen USNM 1618844 <bold>H–K</bold><italic><tp:taxon-name><tp:taxon-name-part taxon-name-part-type="genus" reg="Caecum">C.</tp:taxon-name-part> <tp:taxon-name-part taxon-name-part-type="species" reg="regulare">regulare</tp:taxon-name-part></tp:taxon-name></italic>, specimen <abbrev xmlns:xlink="http://www.w3.org/1999/xlink" xlink:title="Zoological State Collection" id="ABBRID0E51BK" xlink:type="simple">ZSM</abbrev>-Mol-20100321, juvenile <bold>H</bold> light microscopic picture <bold>I</bold><abbrev xmlns:xlink="http://www.w3.org/1999/xlink" xlink:title="scanning electron microscopy" id="ABBRID0EG2BK" xlink:type="simple">SEM</abbrev> scans <bold>J</bold> close-up of mucro and <bold>K</bold> microsculpture <bold>L–T</bold><tp:taxon-name><tp:taxon-name-part taxon-name-part-type="genus" reg="Caecum">C.</tp:taxon-name-part> <tp:taxon-name-part taxon-name-part-type="uncertainty-rank">cf.</tp:taxon-name-part> <tp:taxon-name-part taxon-name-part-type="species" reg="teres">teres</tp:taxon-name-part></tp:taxon-name> and <tp:taxon-name><tp:taxon-name-part taxon-name-part-type="genus" reg="Caecum">C.</tp:taxon-name-part> <tp:taxon-name-part taxon-name-part-type="uncertainty-rank">cf.</tp:taxon-name-part> <tp:taxon-name-part taxon-name-part-type="species" reg="strangulatum">strangulatum</tp:taxon-name-part></tp:taxon-name><bold>L</bold> specimen <abbrev xmlns:xlink="http://www.w3.org/1999/xlink" xlink:title="Zoological State Collection" id="ABBRID0EM3BK" xlink:type="simple">ZSM</abbrev>-Mol-20200033, juvenile specimen with larval shell still attached <bold>M, N, Q, S</bold> specimen <abbrev xmlns:xlink="http://www.w3.org/1999/xlink" xlink:title="Zoological State Collection" id="ABBRID0ES3BK" xlink:type="simple">ZSM</abbrev>-Mol-20200032, juvenile <bold>M</bold> light microscopic picture <bold>N</bold><abbrev xmlns:xlink="http://www.w3.org/1999/xlink" xlink:title="scanning electron microscopy" id="ABBRID0E13BK" xlink:type="simple">SEM</abbrev> scan <bold>Q</bold> close-up of mucro and <bold>S</bold> microsculpture <bold>O, P, R, T</bold><tp:taxon-name><tp:taxon-name-part taxon-name-part-type="genus" reg="Caecum">C.</tp:taxon-name-part> <tp:taxon-name-part taxon-name-part-type="uncertainty-rank">cf.</tp:taxon-name-part> <tp:taxon-name-part taxon-name-part-type="species" reg="strangulatum">strangulatum</tp:taxon-name-part></tp:taxon-name>, specimen <abbrev xmlns:xlink="http://www.w3.org/1999/xlink" xlink:title="Zoological State Collection" id="ABBRID0ER4BK" xlink:type="simple">ZSM</abbrev>-Mol-20200038, juvenile <bold>O</bold> light microscopic picture <bold>P</bold><abbrev xmlns:xlink="http://www.w3.org/1999/xlink" xlink:title="scanning electron microscopy" id="ABBRID0EZ4BK" xlink:type="simple">SEM</abbrev> scan <bold>R</bold> close-up of mucro and <bold>T</bold> microsculpture <bold>U–X</bold><tp:taxon-name><tp:taxon-name-part taxon-name-part-type="genus" reg="Caecum">C.</tp:taxon-name-part> <tp:taxon-name-part taxon-name-part-type="uncertainty-rank">cf.</tp:taxon-name-part> <tp:taxon-name-part taxon-name-part-type="species" reg="semilaeve">semilaeve</tp:taxon-name-part></tp:taxon-name>, specimen <abbrev xmlns:xlink="http://www.w3.org/1999/xlink" xlink:title="Zoological State Collection" id="ABBRID0EQ5BK" xlink:type="simple">ZSM</abbrev>-Mol-20200034 <bold>U</bold> Light microscopic picture <bold>V</bold><abbrev xmlns:xlink="http://www.w3.org/1999/xlink" xlink:title="scanning electron microscopy" id="ABBRID0EY5BK" xlink:type="simple">SEM</abbrev> scan <bold>W</bold> close-up of mucro and <bold>X</bold> microsculpture. Scale bars: 10 µm (<bold>F, S, T, W, X</bold>); 20 µm (<bold>J, K, Q, R</bold>); 50 µm (<bold>E</bold>); 100 µm (<bold>H, I, L–P, U, V</bold>); 200 µm (<bold>A–D</bold>).</p></caption><graphic xmlns:xlink="http://www.w3.org/1999/xlink" xlink:href="zookeys-968-001-g007.jpg" position="float" orientation="portrait" xlink:type="simple" id="oo_453120.jpg"><uri content-type="original_file" xlink:type="simple">https://binary.pensoft.net/fig/453120</uri></graphic></fig></tp:treatment-sec><tp:treatment-sec sec-type="remarks" id="SECID0EP6BK"><title>Remarks.</title><p>Our investigated specimens agree well with recent descriptions and geographical records of <italic><tp:taxon-name><tp:taxon-name-part taxon-name-part-type="genus" reg="Caecum">C.</tp:taxon-name-part> <tp:taxon-name-part taxon-name-part-type="species" reg="pulchellum">pulchellum</tp:taxon-name-part></tp:taxon-name></italic> (e.g., <xref ref-type="bibr" rid="B4">Bandel (1996)</xref>: 112, 113, pl. 6, figs 1–4, 6, pl. 7, figs 1, 2 from Columbia and Curaçao; <xref ref-type="bibr" rid="B60">Lightfoot (1992a)</xref>: 143, fig. 2). The type specimen, however, is originally described from Buzzard’s Bay in Massachusetts, USA. A molecular comparison of specimen from the Caribbean and northeast America is needed to confirm the distribution range based on morphology.</p></tp:treatment-sec><ref-list><ref id="B94"><mixed-citation xmlns:xlink="http://www.w3.org/1999/xlink" xlink:type="simple"><person-group><name name-style="western"><surname>Stimpson</surname><given-names>W</given-names></name></person-group> (<year>1851b</year>) <source>Shells of New England: A Revision of the Synonymy of the Testaceous Mollusks of New England.</source><publisher-name>Phillips</publisher-name>, <publisher-loc>Sampson, and company, Boston</publisher-loc>, <size units="page">56 pp</size>. <ext-link xlink:type="simple" ext-link-type="doi" xlink:href="10.5962/bhl.title.13123">https://doi.org/10.5962/bhl.title.13123</ext-link></mixed-citation></ref><ref id="B4"><mixed-citation xmlns:xlink="http://www.w3.org/1999/xlink" xlink:type="simple"><person-group><name name-style="western"><surname>Bandel</surname><given-names>K</given-names></name></person-group> (<year>1996</year>) <article-title>Phylogeny of the <tp:taxon-name><tp:taxon-name-part taxon-name-part-type="family">Caecidae</tp:taxon-name-part></tp:taxon-name> (<tp:taxon-name><tp:taxon-name-part taxon-name-part-type="subclass">Caenogastropoda</tp:taxon-name-part></tp:taxon-name>).</article-title><source>Mitteilungen aus dem Geologisch-Paläontologischen Institut der Universität Hamburg</source><volume>79</volume>: <fpage>53</fpage>–<lpage>115</lpage>.</mixed-citation></ref><ref id="B60"><mixed-citation xmlns:xlink="http://www.w3.org/1999/xlink" xlink:type="simple"><person-group><name name-style="western"><surname>Lightfoot</surname><given-names>J</given-names></name></person-group> (<year>1992a</year>) <article-title><tp:taxon-name><tp:taxon-name-part taxon-name-part-type="family">Caecidae</tp:taxon-name-part></tp:taxon-name> of the Western Atlantic Part 1.</article-title><source>Of Sea and Shore</source><volume>14</volume>: <fpage>171</fpage>–<lpage>185</lpage>.</mixed-citation></ref></ref-list></tp:taxon-treatment>
