# Supplementary material for: Uncovering the shell game with barcodes: diversity of meiofaunal Caecidae snails (Truncatelloidea, Caenogastropoda) from Central America
Source: Zookeys. 2020 Sep 16;968:1–42. doi: 10.3897/zookeys.968.52986 (PMC7511454; doi:10.3897/zookeys.968.52986)
Supplement: XML Treatment for Caecum regulare [file zookeys.968.52986-treatment14.xml]

<!DOCTYPE tp:taxon-treatment
  PUBLIC "-//TaxonX//DTD Taxonomic Treatment Publishing DTD v0 20100105//EN" "tax-treatment-NSO.dtd">
<tp:taxon-treatment xmlns:tp="http://www.plazi.org/taxpub"><tp:treatment-meta><kwd-group><label>Taxon classification</label><kwd><named-content xmlns:xlink="http://www.w3.org/1999/xlink" content-type="kingdom">Animalia</named-content></kwd><kwd><named-content xmlns:xlink="http://www.w3.org/1999/xlink" content-type="order">Littorinimorpha</named-content></kwd><kwd><named-content xmlns:xlink="http://www.w3.org/1999/xlink" content-type="family">Caecidae</named-content></kwd></kwd-group><mixed-citation publication-type="journal"><person-group><name><surname>Egger</surname><given-names>Christina</given-names></name><name><surname>Neusser</surname><given-names>Timea P.</given-names></name><name><surname>Norenburg</surname><given-names>Jon</given-names></name><name><surname>Leasi</surname><given-names>Francesca</given-names></name><name><surname>Buge</surname><given-names>Barbara</given-names></name><name><surname>Vannozzi</surname><given-names>Angelo</given-names></name><name><surname>Cunha</surname><given-names>Regina L.</given-names></name><name><surname>Cox</surname><given-names>Cymon J.</given-names></name><name><surname>Jörger</surname><given-names>Katharina M.</given-names></name></person-group><article-title>Uncovering the shell game with barcodes: diversity of meiofaunal <tp:taxon-name><tp:taxon-name-part taxon-name-part-type="family">Caecidae</tp:taxon-name-part></tp:taxon-name> snails (<tp:taxon-name><tp:taxon-name-part taxon-name-part-type="superfamily">Truncatelloidea</tp:taxon-name-part></tp:taxon-name>, <tp:taxon-name><tp:taxon-name-part taxon-name-part-type="subclass">Caenogastropoda</tp:taxon-name-part></tp:taxon-name>) from Central America</article-title><source>Zookeys</source><day>16</day><month>9</month><year>2020</year><volume>968</volume><fpage>1</fpage><lpage>42</lpage><pub-id pub-id-type="doi">10.3897/zookeys.968.52986</pub-id></mixed-citation></tp:treatment-meta><tp:nomenclature><tp:taxon-name><object-id xmlns:xlink="http://www.w3.org/1999/xlink" content-type="arpha" xlink:type="simple">D1E79BAC-82FE-5737-A5B4-7334870E914B</object-id>
              <tp:taxon-name-part taxon-name-part-type="genus" reg="Caecum">Caecum</tp:taxon-name-part>
              <tp:taxon-name-part taxon-name-part-type="species" reg="regulare">regulare</tp:taxon-name-part>
            </tp:taxon-name><tp:taxon-authority>Carpenter, 1858</tp:taxon-authority><tp:nomenclature-citation-list><tp:nomenclature-citation><tp:taxon-name>
                  <tp:taxon-name-part taxon-name-part-type="genus" reg="Caecum">Caecum</tp:taxon-name-part> <tp:taxon-name-part taxon-name-part-type="species" reg="regulare">regulare</tp:taxon-name-part></tp:taxon-name><comment>Carpenter, 1858 in <xref ref-type="bibr" rid="B11">Carpenter (1858–1859)</xref>: 428–429, pl. 69. Type locality: W. Indies (Woodward) [Caribbean].</comment></tp:nomenclature-citation></tp:nomenclature-citation-list></tp:nomenclature><tp:treatment-sec sec-type="material" id="SECID0E4BCK"><title>Material examined.</title><p>Panama • 1, juv.; Bocas del Toro; <named-content xmlns:xlink="http://www.w3.org/1999/xlink" content-type="dwc:verbatimCoordinates" xlink:type="simple"><named-content content-type="geo-json" specific-use="{&#34;type&#34;:&#34;Point&#34;,&#34;coordinates&#34;:[-81.931800,9.214100]}" id="NCID0EGCCK" xlink:type="simple">9.2141, -81.9318</named-content></named-content>; depth 8.5 m; 5 Jun 2010; USNM BRS2010 exped.; Stat. BRS108; DNA voucher; GenBank: <ext-link xmlns:xlink="http://www.w3.org/1999/xlink" ext-link-type="gen" xlink:href="MT727050" xlink:type="simple">MT727050</ext-link>, <ext-link xmlns:xlink="http://www.w3.org/1999/xlink" ext-link-type="gen" xlink:href="MT731690" xlink:type="simple">MT731690</ext-link>; USNM 1618883. Belize • 1, juv. (Fig. <xref ref-type="fig" rid="F7">7H–K</xref>); Carrie Bow Cay; <named-content xmlns:xlink="http://www.w3.org/1999/xlink" content-type="dwc:verbatimCoordinates" xlink:type="simple"><named-content content-type="geo-json" specific-use="{&#34;type&#34;:&#34;Point&#34;,&#34;coordinates&#34;:[-88.076100,16.791100]}" id="NCID0E3CCK" xlink:type="simple">16.7911, -88.0761</named-content></named-content>; depth 15 m; 24 Jan 2010; USNM Belize2010 exped.; Stat. CBC22; DNA voucher; DNA bank: r462p17f2t91; GenBank: <ext-link xmlns:xlink="http://www.w3.org/1999/xlink" ext-link-type="gen" xlink:href="MT704280" xlink:type="simple">MT704280</ext-link>, <ext-link xmlns:xlink="http://www.w3.org/1999/xlink" ext-link-type="gen" xlink:href="MT731708" xlink:type="simple">MT731708</ext-link>; <abbrev xmlns:xlink="http://www.w3.org/1999/xlink" xlink:title="Zoological State Collection" id="ABBRID0ELDCK" xlink:type="simple">ZSM</abbrev>-Mol-20100321. • 1, juv.; same collection data as for preceding; <abbrev xmlns:xlink="http://www.w3.org/1999/xlink" xlink:title="Zoological State Collection" id="ABBRID0EPDCK" xlink:type="simple">ZSM</abbrev>-Mol-20200114.</p></tp:treatment-sec><tp:treatment-sec sec-type="Shell morphology" id="SECID0ETDCK"><title>Shell morphology.</title><p>Shell translucent, color white to yellowish (Fig. <xref ref-type="fig" rid="F7">7H</xref>). Size 1.0 mm long, 0.4 mm wide. Tube curved regularly in moderate angle, tapering towards posterior, widening at aperture, thick lip (10 µm) (Fig. <xref ref-type="fig" rid="F7">7H, I</xref>). Septum slightly domed. Mucro slender and sharply pointed (Fig. <xref ref-type="fig" rid="F7">7J</xref>, but tip broken in specimen <abbrev xmlns:xlink="http://www.w3.org/1999/xlink" xlink:title="Zoological State Collection" id="ABBRID0EFECK" xlink:type="simple">ZSM</abbrev>-Mol-20100321). Sculpture consists of 32 marked and rounded transverse ribs, narrowing towards septum, with narrow deep interspaces (Fig. <xref ref-type="fig" rid="F7">7I</xref>). Microsculpture shows longitudinal fusiform lobes covering the ribs (Fig. <xref ref-type="fig" rid="F7">7K</xref>).</p></tp:treatment-sec><tp:treatment-sec sec-type="remarks" id="SECID0ERECK"><title>Remarks.</title><p>We identified the specimens as <italic><tp:taxon-name><tp:taxon-name-part taxon-name-part-type="genus" reg="Caecum">C.</tp:taxon-name-part> <tp:taxon-name-part taxon-name-part-type="species" reg="regulare">regulare</tp:taxon-name-part></tp:taxon-name></italic> by referring to the drawings of Carpenter’s original description (<xref ref-type="bibr" rid="B10">Carpenter 1857</xref>; <xref ref-type="bibr" rid="B11">1858–1859</xref>), the syntype material from the Natural History Museum, London, UK accessed through the online catalogue (catalogue numbers 1858.12.9.19, 1858.12.9.20, 1858.12.9.21) and the re-description of <xref ref-type="bibr" rid="B73">Moore (1972)</xref>: 888, fig. 7. The conspicuous widening of the shell very close to the aperture in our specimen investigated can be interpreted as a character of a sub-adult growth stage (<xref ref-type="bibr" rid="B4">Bandel 1996</xref>), thus not contradicting the assignment to <italic><tp:taxon-name><tp:taxon-name-part taxon-name-part-type="genus" reg="Caecum">C.</tp:taxon-name-part> <tp:taxon-name-part taxon-name-part-type="species" reg="regulare">regulare</tp:taxon-name-part></tp:taxon-name></italic>. A literature survey suggests at least one putative synonym of <italic><tp:taxon-name><tp:taxon-name-part taxon-name-part-type="genus" reg="Caecum">C.</tp:taxon-name-part> <tp:taxon-name-part taxon-name-part-type="species" reg="regulare">regulare</tp:taxon-name-part></tp:taxon-name></italic>, resp. <italic><tp:taxon-name><tp:taxon-name-part taxon-name-part-type="genus" reg="Caecum">Caecum</tp:taxon-name-part> <tp:taxon-name-part taxon-name-part-type="species" reg="planum">planum</tp:taxon-name-part></tp:taxon-name></italic>, de Folin, 1874 (<xref ref-type="bibr" rid="B23">de Folin and Périer 1875</xref>: 277, t. 2, pl.10, figs 8, 9). However, the geographical distribution differs (<italic><tp:taxon-name><tp:taxon-name-part taxon-name-part-type="genus" reg="Caecum">C.</tp:taxon-name-part> <tp:taxon-name-part taxon-name-part-type="species" reg="regulare">regulare</tp:taxon-name-part></tp:taxon-name></italic> was originally described from the Caribbean and <italic><tp:taxon-name><tp:taxon-name-part taxon-name-part-type="genus" reg="Caecum">C.</tp:taxon-name-part> <tp:taxon-name-part taxon-name-part-type="species" reg="planum">planum</tp:taxon-name-part></tp:taxon-name></italic> from Brazil), and there are no evident diagnostic differences to <italic><tp:taxon-name><tp:taxon-name-part taxon-name-part-type="genus" reg="Caecum">C.</tp:taxon-name-part> <tp:taxon-name-part taxon-name-part-type="species" reg="regulare">regulare.</tp:taxon-name-part></tp:taxon-name></italic> Hence, molecular data is needed for clarification. Further data also is needed for the complementary gene sequences (16S rRNA and <abbrev xmlns:xlink="http://www.w3.org/1999/xlink" xlink:title="cytochrome oxidase subunit I" id="ABBRID0EYHCK" xlink:type="simple">COI</abbrev>) for the two investigated specimens. We consequently attribute the split of our two investigated specimens into distinct molecular species to missing data in our analyses.</p></tp:treatment-sec><tp:treatment-sec><!--Section generated to contain objects referenced in tp:taxon-treatment.--><fig id="F7" position="float" orientation="portrait"><object-id xmlns:xlink="http://www.w3.org/1999/xlink" content-type="doi" xlink:type="simple">10.3897/zookeys.968.52986.figure7</object-id><object-id xmlns:xlink="http://www.w3.org/1999/xlink" content-type="arpha" xlink:type="simple">45D743FD-1DC3-5980-BF2A-86A9BE12457E</object-id><label>Figure 7.</label><caption><p><bold>A–F</bold><italic><tp:taxon-name><tp:taxon-name-part taxon-name-part-type="genus" reg="Caecum">Caecum</tp:taxon-name-part> <tp:taxon-name-part taxon-name-part-type="species" reg="pulchellum">pulchellum</tp:taxon-name-part></tp:taxon-name></italic><bold>A, C, E, F</bold> specimen <abbrev xmlns:xlink="http://www.w3.org/1999/xlink" xlink:title="Zoological State Collection" id="ABBRID0EOZBK" xlink:type="simple">ZSM</abbrev>-Mol-20090485 <bold>B, D</bold> juvenile specimen <abbrev xmlns:xlink="http://www.w3.org/1999/xlink" xlink:title="Zoological State Collection" id="ABBRID0EUZBK" xlink:type="simple">ZSM</abbrev>-Mol-20200118 <bold>A, B</bold> light microscopic pictures <bold>C, D</bold><abbrev xmlns:xlink="http://www.w3.org/1999/xlink" xlink:title="scanning electron microscopy" id="ABBRID0E3ZBK" xlink:type="simple">SEM</abbrev> scans <bold>E</bold> close-up of mucro and <bold>F</bold> microsculpture <bold>H–K</bold><italic><tp:taxon-name><tp:taxon-name-part taxon-name-part-type="genus" reg="Caecum">C.</tp:taxon-name-part> <tp:taxon-name-part taxon-name-part-type="species" reg="donmoorei">donmoorei</tp:taxon-name-part></tp:taxon-name></italic>, specimen USNM 1618844 <bold>H–K</bold><italic><tp:taxon-name><tp:taxon-name-part taxon-name-part-type="genus" reg="Caecum">C.</tp:taxon-name-part> <tp:taxon-name-part taxon-name-part-type="species" reg="regulare">regulare</tp:taxon-name-part></tp:taxon-name></italic>, specimen <abbrev xmlns:xlink="http://www.w3.org/1999/xlink" xlink:title="Zoological State Collection" id="ABBRID0E51BK" xlink:type="simple">ZSM</abbrev>-Mol-20100321, juvenile <bold>H</bold> light microscopic picture <bold>I</bold><abbrev xmlns:xlink="http://www.w3.org/1999/xlink" xlink:title="scanning electron microscopy" id="ABBRID0EG2BK" xlink:type="simple">SEM</abbrev> scans <bold>J</bold> close-up of mucro and <bold>K</bold> microsculpture <bold>L–T</bold><tp:taxon-name><tp:taxon-name-part taxon-name-part-type="genus" reg="Caecum">C.</tp:taxon-name-part> <tp:taxon-name-part taxon-name-part-type="uncertainty-rank">cf.</tp:taxon-name-part> <tp:taxon-name-part taxon-name-part-type="species" reg="teres">teres</tp:taxon-name-part></tp:taxon-name> and <tp:taxon-name><tp:taxon-name-part taxon-name-part-type="genus" reg="Caecum">C.</tp:taxon-name-part> <tp:taxon-name-part taxon-name-part-type="uncertainty-rank">cf.</tp:taxon-name-part> <tp:taxon-name-part taxon-name-part-type="species" reg="strangulatum">strangulatum</tp:taxon-name-part></tp:taxon-name><bold>L</bold> specimen <abbrev xmlns:xlink="http://www.w3.org/1999/xlink" xlink:title="Zoological State Collection" id="ABBRID0EM3BK" xlink:type="simple">ZSM</abbrev>-Mol-20200033, juvenile specimen with larval shell still attached <bold>M, N, Q, S</bold> specimen <abbrev xmlns:xlink="http://www.w3.org/1999/xlink" xlink:title="Zoological State Collection" id="ABBRID0ES3BK" xlink:type="simple">ZSM</abbrev>-Mol-20200032, juvenile <bold>M</bold> light microscopic picture <bold>N</bold><abbrev xmlns:xlink="http://www.w3.org/1999/xlink" xlink:title="scanning electron microscopy" id="ABBRID0E13BK" xlink:type="simple">SEM</abbrev> scan <bold>Q</bold> close-up of mucro and <bold>S</bold> microsculpture <bold>O, P, R, T</bold><tp:taxon-name><tp:taxon-name-part taxon-name-part-type="genus" reg="Caecum">C.</tp:taxon-name-part> <tp:taxon-name-part taxon-name-part-type="uncertainty-rank">cf.</tp:taxon-name-part> <tp:taxon-name-part taxon-name-part-type="species" reg="strangulatum">strangulatum</tp:taxon-name-part></tp:taxon-name>, specimen <abbrev xmlns:xlink="http://www.w3.org/1999/xlink" xlink:title="Zoological State Collection" id="ABBRID0ER4BK" xlink:type="simple">ZSM</abbrev>-Mol-20200038, juvenile <bold>O</bold> light microscopic picture <bold>P</bold><abbrev xmlns:xlink="http://www.w3.org/1999/xlink" xlink:title="scanning electron microscopy" id="ABBRID0EZ4BK" xlink:type="simple">SEM</abbrev> scan <bold>R</bold> close-up of mucro and <bold>T</bold> microsculpture <bold>U–X</bold><tp:taxon-name><tp:taxon-name-part taxon-name-part-type="genus" reg="Caecum">C.</tp:taxon-name-part> <tp:taxon-name-part taxon-name-part-type="uncertainty-rank">cf.</tp:taxon-name-part> <tp:taxon-name-part taxon-name-part-type="species" reg="semilaeve">semilaeve</tp:taxon-name-part></tp:taxon-name>, specimen <abbrev xmlns:xlink="http://www.w3.org/1999/xlink" xlink:title="Zoological State Collection" id="ABBRID0EQ5BK" xlink:type="simple">ZSM</abbrev>-Mol-20200034 <bold>U</bold> Light microscopic picture <bold>V</bold><abbrev xmlns:xlink="http://www.w3.org/1999/xlink" xlink:title="scanning electron microscopy" id="ABBRID0EY5BK" xlink:type="simple">SEM</abbrev> scan <bold>W</bold> close-up of mucro and <bold>X</bold> microsculpture. Scale bars: 10 µm (<bold>F, S, T, W, X</bold>); 20 µm (<bold>J, K, Q, R</bold>); 50 µm (<bold>E</bold>); 100 µm (<bold>H, I, L–P, U, V</bold>); 200 µm (<bold>A–D</bold>).</p></caption><graphic xmlns:xlink="http://www.w3.org/1999/xlink" xlink:href="zookeys-968-001-g007.jpg" position="float" orientation="portrait" xlink:type="simple" id="oo_453120.jpg"><uri content-type="original_file" xlink:type="simple">https://binary.pensoft.net/fig/453120</uri></graphic></fig></tp:treatment-sec><ref-list><ref id="B11"><mixed-citation xmlns:xlink="http://www.w3.org/1999/xlink" xlink:type="simple"><person-group><name name-style="western"><surname>Carpenter</surname><given-names>PP</given-names></name></person-group> (<year>1858–1859</year>) First steps towards a Monograph of the <tp:taxon-name><tp:taxon-name-part taxon-name-part-type="family">Caecidae</tp:taxon-name-part></tp:taxon-name>, A family of Rostiferous <tp:taxon-name><tp:taxon-name-part taxon-name-part-type="class">Gastropoda</tp:taxon-name-part></tp:taxon-name>. Proceedings of the Zoological Society of London 26: 413–432, 433–444. <ext-link xlink:type="simple" ext-link-type="doi" xlink:href="10.1111/j.1469-7998.1858.tb06397.x">https://doi.org/10.1111/j.1469-7998.1858.tb06397.x</ext-link></mixed-citation></ref><ref id="B10"><mixed-citation xmlns:xlink="http://www.w3.org/1999/xlink" xlink:type="simple"><person-group><name name-style="western"><surname>Carpenter</surname><given-names>PP</given-names></name></person-group> (<year>1857</year>) <source>Philip Pearsall Carpenter’s Illustrations of Mollusk Specimens, Accompanied by Species Indexes to Selected Works by Carpenter.</source><publisher-name>Smithonian Libaries</publisher-name>, <publisher-loc>London</publisher-loc>, <size units="page">440 pp</size>.</mixed-citation></ref><ref id="B73"><mixed-citation xmlns:xlink="http://www.w3.org/1999/xlink" xlink:type="simple"><person-group><name name-style="western"><surname>Moore</surname><given-names>DR</given-names></name></person-group> (<year>1972</year>) <article-title>Ecological and Systematic Notes on <tp:taxon-name><tp:taxon-name-part taxon-name-part-type="family">Caecidae</tp:taxon-name-part></tp:taxon-name> from St. Croix, U.S. Virgin Islands.</article-title><source>Bulletin of Marine Science</source><volume>22</volume>: <fpage>881</fpage>–<lpage>899</lpage>.</mixed-citation></ref><ref id="B4"><mixed-citation xmlns:xlink="http://www.w3.org/1999/xlink" xlink:type="simple"><person-group><name name-style="western"><surname>Bandel</surname><given-names>K</given-names></name></person-group> (<year>1996</year>) <article-title>Phylogeny of the <tp:taxon-name><tp:taxon-name-part taxon-name-part-type="family">Caecidae</tp:taxon-name-part></tp:taxon-name> (<tp:taxon-name><tp:taxon-name-part taxon-name-part-type="subclass">Caenogastropoda</tp:taxon-name-part></tp:taxon-name>).</article-title><source>Mitteilungen aus dem Geologisch-Paläontologischen Institut der Universität Hamburg</source><volume>79</volume>: <fpage>53</fpage>–<lpage>115</lpage>.</mixed-citation></ref><ref id="B23"><mixed-citation xmlns:xlink="http://www.w3.org/1999/xlink" xlink:type="simple"><person-group><name name-style="western"><surname>De Folin</surname><given-names>L</given-names></name><name name-style="western"><surname>Périer</surname><given-names>L</given-names></name></person-group> (<year>1875</year>) <source>Les Fonds de la Mer. Étude sur les Particularités Nouvelles des Régions Sous-Marines.</source><publisher-name>Savy</publisher-name>, <publisher-loc>Paris</publisher-loc>, <size units="page">488 pp</size>.</mixed-citation></ref></ref-list></tp:taxon-treatment>
