# Supplementary material for: Uncovering the shell game with barcodes: diversity of meiofaunal Caecidae snails (Truncatelloidea, Caenogastropoda) from Central America
Source: Zookeys. 2020 Sep 16;968:1–42. doi: 10.3897/zookeys.968.52986 (PMC7511454; doi:10.3897/zookeys.968.52986)
Supplement: XML Treatment for Caecum donmoorei [file zookeys.968.52986-treatment15.xml]

<!DOCTYPE tp:taxon-treatment
  PUBLIC "-//TaxonX//DTD Taxonomic Treatment Publishing DTD v0 20100105//EN" "tax-treatment-NSO.dtd">
<tp:taxon-treatment xmlns:tp="http://www.plazi.org/taxpub"><tp:treatment-meta><kwd-group><label>Taxon classification</label><kwd><named-content xmlns:xlink="http://www.w3.org/1999/xlink" content-type="kingdom">Animalia</named-content></kwd><kwd><named-content xmlns:xlink="http://www.w3.org/1999/xlink" content-type="order">Littorinimorpha</named-content></kwd><kwd><named-content xmlns:xlink="http://www.w3.org/1999/xlink" content-type="family">Caecidae</named-content></kwd></kwd-group><mixed-citation publication-type="journal"><person-group><name><surname>Egger</surname><given-names>Christina</given-names></name><name><surname>Neusser</surname><given-names>Timea P.</given-names></name><name><surname>Norenburg</surname><given-names>Jon</given-names></name><name><surname>Leasi</surname><given-names>Francesca</given-names></name><name><surname>Buge</surname><given-names>Barbara</given-names></name><name><surname>Vannozzi</surname><given-names>Angelo</given-names></name><name><surname>Cunha</surname><given-names>Regina L.</given-names></name><name><surname>Cox</surname><given-names>Cymon J.</given-names></name><name><surname>Jörger</surname><given-names>Katharina M.</given-names></name></person-group><article-title>Uncovering the shell game with barcodes: diversity of meiofaunal <tp:taxon-name><tp:taxon-name-part taxon-name-part-type="family">Caecidae</tp:taxon-name-part></tp:taxon-name> snails (<tp:taxon-name><tp:taxon-name-part taxon-name-part-type="superfamily">Truncatelloidea</tp:taxon-name-part></tp:taxon-name>, <tp:taxon-name><tp:taxon-name-part taxon-name-part-type="subclass">Caenogastropoda</tp:taxon-name-part></tp:taxon-name>) from Central America</article-title><source>Zookeys</source><day>16</day><month>9</month><year>2020</year><volume>968</volume><fpage>1</fpage><lpage>42</lpage><pub-id pub-id-type="doi">10.3897/zookeys.968.52986</pub-id></mixed-citation></tp:treatment-meta><tp:nomenclature><tp:taxon-name><object-id xmlns:xlink="http://www.w3.org/1999/xlink" content-type="arpha" xlink:type="simple">1D3CEFFF-2817-51DF-AF93-B2ABE7572DAC</object-id>
              <tp:taxon-name-part taxon-name-part-type="genus" reg="Caecum">Caecum</tp:taxon-name-part>
              <tp:taxon-name-part taxon-name-part-type="species" reg="donmoorei">donmoorei</tp:taxon-name-part>
            </tp:taxon-name><tp:taxon-authority>Mitchell-Tapping, 1979</tp:taxon-authority><tp:nomenclature-citation-list><tp:nomenclature-citation><tp:taxon-name>
                  <tp:taxon-name-part taxon-name-part-type="genus" reg="Caecum">Caecum</tp:taxon-name-part> <tp:taxon-name-part taxon-name-part-type="species" reg="donmoorei">donmoorei</tp:taxon-name-part></tp:taxon-name><comment>Mitchell-Tapping, 1979: 104, 105, figs 21, 22, 31, 32 Type locality: In 5 m of water in Sprat Baz, Water Island, USVI.</comment></tp:nomenclature-citation></tp:nomenclature-citation-list></tp:nomenclature><tp:treatment-sec sec-type="material" id="SECID0EMJCK"><title>Material examined.</title><p>Panama • 1, juv.; Bocas del Toro; <named-content xmlns:xlink="http://www.w3.org/1999/xlink" content-type="dwc:verbatimCoordinates" xlink:type="simple"><named-content content-type="geo-json" specific-use="{&#34;type&#34;:&#34;Point&#34;,&#34;coordinates&#34;:[-81.931800,9.214100]}" id="NCID0EVJCK" xlink:type="simple">9.2141, -81.9318</named-content></named-content>; depth 8.5 m; 5 Jun 2010; USNM BRS 2010 exped.; Stat. BRS108; DNA voucher; GenBank: <ext-link xmlns:xlink="http://www.w3.org/1999/xlink" ext-link-type="gen" xlink:href="MT704265" xlink:type="simple">MT704265</ext-link>, <ext-link xmlns:xlink="http://www.w3.org/1999/xlink" ext-link-type="gen" xlink:href="MT731691" xlink:type="simple">MT731691</ext-link>; USNM 1618857. • 1; same collection data as for preceding; DNA voucher; GenBank: <ext-link xmlns:xlink="http://www.w3.org/1999/xlink" ext-link-type="gen" xlink:href="MT704266" xlink:type="simple">MT704266</ext-link>, <ext-link xmlns:xlink="http://www.w3.org/1999/xlink" ext-link-type="gen" xlink:href="MT731692" xlink:type="simple">MT731692</ext-link>; USNM 1618858. Belize • 1 (Fig. <xref ref-type="fig" rid="F7">7G</xref>); Carrie Bow Cay; <named-content xmlns:xlink="http://www.w3.org/1999/xlink" content-type="dwc:verbatimCoordinates" xlink:type="simple"><named-content content-type="geo-json" specific-use="{&#34;type&#34;:&#34;Point&#34;,&#34;coordinates&#34;:[-88.079000,16.801500]}" id="NCID0EVKCK" xlink:type="simple">16.8015, -88.0790</named-content></named-content>; depth 10 m; 14 Jan 2010; USNM Belize2010 exped.; Stat. CBC1b; DNA voucher; GenBank: <ext-link xmlns:xlink="http://www.w3.org/1999/xlink" ext-link-type="gen" xlink:href="MT704274" xlink:type="simple">MT704274</ext-link>, <ext-link xmlns:xlink="http://www.w3.org/1999/xlink" ext-link-type="gen" xlink:href="MT731703" xlink:type="simple">MT731703</ext-link>; USNM 1618844.</p></tp:treatment-sec><tp:treatment-sec sec-type="Shell morphology" id="SECID0EELCK"><title>Shell morphology.</title><p>Shell opaque white and solid. Size large &gt; 2.0 mm. Tube moderately curved and curvature stronger towards aperture (Fig. <xref ref-type="fig" rid="F7">7G</xref>). Septum blistered with pointed, sharp mucro (Fig. <xref ref-type="fig" rid="F7">7G</xref>). Aperture surrounded by three narrow thick rings. Sculpture consists of 25 distinct squarish ribs with wide, deep interspaces. No microsculpture available.</p></tp:treatment-sec><tp:treatment-sec sec-type="remarks" id="SECID0ESLCK"><title>Remarks.</title><p>The collected specimen USNM 1618844 closely resembles the description of <italic><tp:taxon-name><tp:taxon-name-part taxon-name-part-type="genus" reg="Caecum">C.</tp:taxon-name-part> <tp:taxon-name-part taxon-name-part-type="species" reg="donmoorei">donmoorei</tp:taxon-name-part></tp:taxon-name></italic> from the Virgin Islands (<xref ref-type="bibr" rid="B68">Mitchell-Tapping 1979</xref>), however microsculptural data for comparison is missing. Our molecular data suggests the species identity among specimens with less separated, strongly flattened rings and almost vanishing interspaces (e.g., in juvenile USNM 1618857). The same has been observed for the confusingly similar species <italic><tp:taxon-name><tp:taxon-name-part taxon-name-part-type="genus" reg="Caecum">C.</tp:taxon-name-part> <tp:taxon-name-part taxon-name-part-type="species" reg="quadratum">quadratum</tp:taxon-name-part></tp:taxon-name></italic>, <xref ref-type="bibr" rid="B9">Carpenter (1855–1857</xref>: 322, pl. 34, fig. 370). It can also exhibit a considerable variety of shell morphologies (<xref ref-type="bibr" rid="B62">Lightfoot 1993a</xref>), however it origins from the Eastern Pacific. And a second highly similar species, <italic><tp:taxon-name><tp:taxon-name-part taxon-name-part-type="genus" reg="Caecum">C.</tp:taxon-name-part> <tp:taxon-name-part taxon-name-part-type="species" reg="regulare">regulare</tp:taxon-name-part></tp:taxon-name></italic> (see above) is clearly distinguished herein based on molecular data.</p></tp:treatment-sec><tp:treatment-sec><!--Section generated to contain objects referenced in tp:taxon-treatment.--><fig id="F7" position="float" orientation="portrait"><object-id xmlns:xlink="http://www.w3.org/1999/xlink" content-type="doi" xlink:type="simple">10.3897/zookeys.968.52986.figure7</object-id><object-id xmlns:xlink="http://www.w3.org/1999/xlink" content-type="arpha" xlink:type="simple">45D743FD-1DC3-5980-BF2A-86A9BE12457E</object-id><label>Figure 7.</label><caption><p><bold>A–F</bold><italic><tp:taxon-name><tp:taxon-name-part taxon-name-part-type="genus" reg="Caecum">Caecum</tp:taxon-name-part> <tp:taxon-name-part taxon-name-part-type="species" reg="pulchellum">pulchellum</tp:taxon-name-part></tp:taxon-name></italic><bold>A, C, E, F</bold> specimen <abbrev xmlns:xlink="http://www.w3.org/1999/xlink" xlink:title="Zoological State Collection" id="ABBRID0EOZBK" xlink:type="simple">ZSM</abbrev>-Mol-20090485 <bold>B, D</bold> juvenile specimen <abbrev xmlns:xlink="http://www.w3.org/1999/xlink" xlink:title="Zoological State Collection" id="ABBRID0EUZBK" xlink:type="simple">ZSM</abbrev>-Mol-20200118 <bold>A, B</bold> light microscopic pictures <bold>C, D</bold><abbrev xmlns:xlink="http://www.w3.org/1999/xlink" xlink:title="scanning electron microscopy" id="ABBRID0E3ZBK" xlink:type="simple">SEM</abbrev> scans <bold>E</bold> close-up of mucro and <bold>F</bold> microsculpture <bold>H–K</bold><italic><tp:taxon-name><tp:taxon-name-part taxon-name-part-type="genus" reg="Caecum">C.</tp:taxon-name-part> <tp:taxon-name-part taxon-name-part-type="species" reg="donmoorei">donmoorei</tp:taxon-name-part></tp:taxon-name></italic>, specimen USNM 1618844 <bold>H–K</bold><italic><tp:taxon-name><tp:taxon-name-part taxon-name-part-type="genus" reg="Caecum">C.</tp:taxon-name-part> <tp:taxon-name-part taxon-name-part-type="species" reg="regulare">regulare</tp:taxon-name-part></tp:taxon-name></italic>, specimen <abbrev xmlns:xlink="http://www.w3.org/1999/xlink" xlink:title="Zoological State Collection" id="ABBRID0E51BK" xlink:type="simple">ZSM</abbrev>-Mol-20100321, juvenile <bold>H</bold> light microscopic picture <bold>I</bold><abbrev xmlns:xlink="http://www.w3.org/1999/xlink" xlink:title="scanning electron microscopy" id="ABBRID0EG2BK" xlink:type="simple">SEM</abbrev> scans <bold>J</bold> close-up of mucro and <bold>K</bold> microsculpture <bold>L–T</bold><tp:taxon-name><tp:taxon-name-part taxon-name-part-type="genus" reg="Caecum">C.</tp:taxon-name-part> <tp:taxon-name-part taxon-name-part-type="uncertainty-rank">cf.</tp:taxon-name-part> <tp:taxon-name-part taxon-name-part-type="species" reg="teres">teres</tp:taxon-name-part></tp:taxon-name> and <tp:taxon-name><tp:taxon-name-part taxon-name-part-type="genus" reg="Caecum">C.</tp:taxon-name-part> <tp:taxon-name-part taxon-name-part-type="uncertainty-rank">cf.</tp:taxon-name-part> <tp:taxon-name-part taxon-name-part-type="species" reg="strangulatum">strangulatum</tp:taxon-name-part></tp:taxon-name><bold>L</bold> specimen <abbrev xmlns:xlink="http://www.w3.org/1999/xlink" xlink:title="Zoological State Collection" id="ABBRID0EM3BK" xlink:type="simple">ZSM</abbrev>-Mol-20200033, juvenile specimen with larval shell still attached <bold>M, N, Q, S</bold> specimen <abbrev xmlns:xlink="http://www.w3.org/1999/xlink" xlink:title="Zoological State Collection" id="ABBRID0ES3BK" xlink:type="simple">ZSM</abbrev>-Mol-20200032, juvenile <bold>M</bold> light microscopic picture <bold>N</bold><abbrev xmlns:xlink="http://www.w3.org/1999/xlink" xlink:title="scanning electron microscopy" id="ABBRID0E13BK" xlink:type="simple">SEM</abbrev> scan <bold>Q</bold> close-up of mucro and <bold>S</bold> microsculpture <bold>O, P, R, T</bold><tp:taxon-name><tp:taxon-name-part taxon-name-part-type="genus" reg="Caecum">C.</tp:taxon-name-part> <tp:taxon-name-part taxon-name-part-type="uncertainty-rank">cf.</tp:taxon-name-part> <tp:taxon-name-part taxon-name-part-type="species" reg="strangulatum">strangulatum</tp:taxon-name-part></tp:taxon-name>, specimen <abbrev xmlns:xlink="http://www.w3.org/1999/xlink" xlink:title="Zoological State Collection" id="ABBRID0ER4BK" xlink:type="simple">ZSM</abbrev>-Mol-20200038, juvenile <bold>O</bold> light microscopic picture <bold>P</bold><abbrev xmlns:xlink="http://www.w3.org/1999/xlink" xlink:title="scanning electron microscopy" id="ABBRID0EZ4BK" xlink:type="simple">SEM</abbrev> scan <bold>R</bold> close-up of mucro and <bold>T</bold> microsculpture <bold>U–X</bold><tp:taxon-name><tp:taxon-name-part taxon-name-part-type="genus" reg="Caecum">C.</tp:taxon-name-part> <tp:taxon-name-part taxon-name-part-type="uncertainty-rank">cf.</tp:taxon-name-part> <tp:taxon-name-part taxon-name-part-type="species" reg="semilaeve">semilaeve</tp:taxon-name-part></tp:taxon-name>, specimen <abbrev xmlns:xlink="http://www.w3.org/1999/xlink" xlink:title="Zoological State Collection" id="ABBRID0EQ5BK" xlink:type="simple">ZSM</abbrev>-Mol-20200034 <bold>U</bold> Light microscopic picture <bold>V</bold><abbrev xmlns:xlink="http://www.w3.org/1999/xlink" xlink:title="scanning electron microscopy" id="ABBRID0EY5BK" xlink:type="simple">SEM</abbrev> scan <bold>W</bold> close-up of mucro and <bold>X</bold> microsculpture. Scale bars: 10 µm (<bold>F, S, T, W, X</bold>); 20 µm (<bold>J, K, Q, R</bold>); 50 µm (<bold>E</bold>); 100 µm (<bold>H, I, L–P, U, V</bold>); 200 µm (<bold>A–D</bold>).</p></caption><graphic xmlns:xlink="http://www.w3.org/1999/xlink" xlink:href="zookeys-968-001-g007.jpg" position="float" orientation="portrait" xlink:type="simple" id="oo_453120.jpg"><uri content-type="original_file" xlink:type="simple">https://binary.pensoft.net/fig/453120</uri></graphic></fig></tp:treatment-sec><ref-list><ref id="B68"><mixed-citation xmlns:xlink="http://www.w3.org/1999/xlink" xlink:type="simple"><person-group><name name-style="western"><surname>Mitchell-Tapping</surname><given-names>HJ</given-names></name></person-group> (<year>1979</year>) <article-title>The <tp:taxon-name><tp:taxon-name-part taxon-name-part-type="family">Caecidae</tp:taxon-name-part></tp:taxon-name> (<tp:taxon-name><tp:taxon-name-part taxon-name-part-type="class">Gastropoda</tp:taxon-name-part></tp:taxon-name>: <tp:taxon-name><tp:taxon-name-part taxon-name-part-type="superfamily">Rissoacea</tp:taxon-name-part></tp:taxon-name>) of Water Island, U.S. Virgin Islands, with a new species.</article-title><source>The Nautilus</source><volume>93</volume>: <fpage>103</fpage>–<lpage>105</lpage>. <ext-link xlink:type="simple" ext-link-type="doi" xlink:href="10.5962/bhl.part.20328">https://doi.org/10.5962/bhl.part.20328</ext-link></mixed-citation></ref><ref id="B9"><mixed-citation xmlns:xlink="http://www.w3.org/1999/xlink" xlink:type="simple"><person-group><name name-style="western"><surname>Carpenter</surname><given-names>PP</given-names></name></person-group> (<year>1855–1857</year>) <source>Catalogue of the Reigen collection of Mazatlan <tp:taxon-name><tp:taxon-name-part taxon-name-part-type="phylum">Mollusca</tp:taxon-name-part></tp:taxon-name> in the British Museum.</source><publisher-name>Oberlin Press</publisher-name>, <publisher-loc>Warrington</publisher-loc>, <size units="page">584 pp</size>.</mixed-citation></ref><ref id="B62"><mixed-citation xmlns:xlink="http://www.w3.org/1999/xlink" xlink:type="simple"><person-group><name name-style="western"><surname>Lightfoot</surname><given-names>J</given-names></name></person-group> (<year>1993a</year>) <article-title><tp:taxon-name><tp:taxon-name-part taxon-name-part-type="family">Caecidae</tp:taxon-name-part></tp:taxon-name> of the Panamic Province Part 1.</article-title><source>Of Sea and Shore</source><volume>16</volume>: <fpage>13</fpage>–<lpage>26</lpage>.</mixed-citation></ref></ref-list></tp:taxon-treatment>
