# Supplementary material for: Uncovering the shell game with barcodes: diversity of meiofaunal Caecidae snails (Truncatelloidea, Caenogastropoda) from Central America
Source: Zookeys. 2020 Sep 16;968:1–42. doi: 10.3897/zookeys.968.52986 (PMC7511454; doi:10.3897/zookeys.968.52986)
Supplement: XML Treatment for Caecum cf. strangulatum [file zookeys.968.52986-treatment16.xml]

<!DOCTYPE tp:taxon-treatment
  PUBLIC "-//TaxonX//DTD Taxonomic Treatment Publishing DTD v0 20100105//EN" "tax-treatment-NSO.dtd">
<tp:taxon-treatment xmlns:tp="http://www.plazi.org/taxpub"><tp:treatment-meta><kwd-group><label>Taxon classification</label><kwd><named-content xmlns:xlink="http://www.w3.org/1999/xlink" content-type="kingdom">Animalia</named-content></kwd><kwd><named-content xmlns:xlink="http://www.w3.org/1999/xlink" content-type="order">Littorinimorpha</named-content></kwd><kwd><named-content xmlns:xlink="http://www.w3.org/1999/xlink" content-type="family">Caecidae</named-content></kwd></kwd-group><mixed-citation publication-type="journal"><person-group><name><surname>Egger</surname><given-names>Christina</given-names></name><name><surname>Neusser</surname><given-names>Timea P.</given-names></name><name><surname>Norenburg</surname><given-names>Jon</given-names></name><name><surname>Leasi</surname><given-names>Francesca</given-names></name><name><surname>Buge</surname><given-names>Barbara</given-names></name><name><surname>Vannozzi</surname><given-names>Angelo</given-names></name><name><surname>Cunha</surname><given-names>Regina L.</given-names></name><name><surname>Cox</surname><given-names>Cymon J.</given-names></name><name><surname>Jörger</surname><given-names>Katharina M.</given-names></name></person-group><article-title>Uncovering the shell game with barcodes: diversity of meiofaunal <tp:taxon-name><tp:taxon-name-part taxon-name-part-type="family">Caecidae</tp:taxon-name-part></tp:taxon-name> snails (<tp:taxon-name><tp:taxon-name-part taxon-name-part-type="superfamily">Truncatelloidea</tp:taxon-name-part></tp:taxon-name>, <tp:taxon-name><tp:taxon-name-part taxon-name-part-type="subclass">Caenogastropoda</tp:taxon-name-part></tp:taxon-name>) from Central America</article-title><source>Zookeys</source><day>16</day><month>9</month><year>2020</year><volume>968</volume><fpage>1</fpage><lpage>42</lpage><pub-id pub-id-type="doi">10.3897/zookeys.968.52986</pub-id></mixed-citation></tp:treatment-meta><tp:nomenclature><tp:taxon-name><object-id xmlns:xlink="http://www.w3.org/1999/xlink" content-type="arpha" xlink:type="simple">9552E75B-7484-530D-B3A0-CB28BFE8EA47</object-id>
              <tp:taxon-name-part taxon-name-part-type="genus" reg="Caecum">Caecum</tp:taxon-name-part>
              <tp:taxon-name-part taxon-name-part-type="uncertainty-rank">cf.</tp:taxon-name-part>
              <tp:taxon-name-part taxon-name-part-type="species" reg="strangulatum">strangulatum</tp:taxon-name-part>
            </tp:taxon-name><tp:taxon-authority>de Folin, 1867</tp:taxon-authority><tp:nomenclature-citation-list><tp:nomenclature-citation><tp:taxon-name>
                  <tp:taxon-name-part taxon-name-part-type="genus" reg="Caecum">Caecum</tp:taxon-name-part> <tp:taxon-name-part taxon-name-part-type="species" reg="strangulatum">strangulatum</tp:taxon-name-part></tp:taxon-name><comment>de Folin, 1867: 82 (with variety <italic>acuta</italic> de Folin, 1867). Type locality: Iles aux Perles, dans la baie de Panama [Pearl Islands, Panama].</comment></tp:nomenclature-citation></tp:nomenclature-citation-list></tp:nomenclature><tp:treatment-sec sec-type="material" id="SECID0E2OCK"><title>Material examined.</title><p>Panama • 1 juv.; Achotines; <named-content xmlns:xlink="http://www.w3.org/1999/xlink" content-type="dwc:verbatimCoordinates" xlink:type="simple"><named-content content-type="geo-json" specific-use="{&#34;type&#34;:&#34;Point&#34;,&#34;coordinates&#34;:[-79.996800,7.634900]}" id="NCID0EEPCK" xlink:type="simple">7.6349, -79.9968</named-content></named-content>; depth 10 m; 6 Mar 2016; USNM Achotines2016 exped.; Stat. PA23a; DNA voucher; GenBank: <ext-link xmlns:xlink="http://www.w3.org/1999/xlink" ext-link-type="gen" xlink:href="MT727072" xlink:type="simple">MT727072</ext-link>, <ext-link xmlns:xlink="http://www.w3.org/1999/xlink" ext-link-type="gen" xlink:href="MT731727" xlink:type="simple">MT731727</ext-link>; USNM 1618884. • 1 juv. (Fig. <xref ref-type="fig" rid="F7">7O, P, R, T</xref>); same collection data as for preceding; <abbrev xmlns:xlink="http://www.w3.org/1999/xlink" xlink:title="Zoological State Collection" id="ABBRID0EXPCK" xlink:type="simple">ZSM</abbrev>-Mol-20200038. • 1 juv.; Achotines; <named-content xmlns:xlink="http://www.w3.org/1999/xlink" content-type="dwc:verbatimCoordinates" xlink:type="simple"><named-content content-type="geo-json" specific-use="{&#34;type&#34;:&#34;Point&#34;,&#34;coordinates&#34;:[-80.001300,7.620700]}" id="NCID0E5PCK" xlink:type="simple">7.6207, -80.0013</named-content></named-content>; depth 12 m; 29 Feb 2016; USNM Achotines2016 exped.; Stat. PA14; DNA voucher; GenBank: <ext-link xmlns:xlink="http://www.w3.org/1999/xlink" ext-link-type="gen" xlink:href="MT727068" xlink:type="simple">MT727068</ext-link>, <ext-link xmlns:xlink="http://www.w3.org/1999/xlink" ext-link-type="gen" xlink:href="MT704287" xlink:type="simple">MT704287</ext-link>, <ext-link xmlns:xlink="http://www.w3.org/1999/xlink" ext-link-type="gen" xlink:href="MT731721" xlink:type="simple">MT731721</ext-link>; USNM 1618864.</p></tp:treatment-sec><tp:treatment-sec sec-type="Shell morphology" id="SECID0ESQCK"><title>Shell morphology.</title><p>Shell fragile, color frosted translucent (Fig. <xref ref-type="fig" rid="F7">7O</xref>). Shape and size the same as for <tp:taxon-name><tp:taxon-name-part taxon-name-part-type="genus" reg="Caecum">C.</tp:taxon-name-part> <tp:taxon-name-part taxon-name-part-type="uncertainty-rank">cf.</tp:taxon-name-part> <tp:taxon-name-part taxon-name-part-type="species" reg="teres">teres</tp:taxon-name-part></tp:taxon-name> juvenile (Fig. <xref ref-type="fig" rid="F7">7M, N</xref>). Sculpture however appears rough and annular using light microscopy, growth lines more distinct and wavy (Fig. <xref ref-type="fig" rid="F7">7T</xref>). Septum flat, mucro narrow, finger-like (Fig. <xref ref-type="fig" rid="F7">7R</xref>). Aperture fringed as typical for a juvenile, growing specimen (Fig. <xref ref-type="fig" rid="F7">7P</xref>). Striped microsculpture consists of narrow longitudinal and interrupted emarginations, shifted against each other. Almost identical to <tp:taxon-name><tp:taxon-name-part taxon-name-part-type="genus" reg="Caecum">C.</tp:taxon-name-part> <tp:taxon-name-part taxon-name-part-type="uncertainty-rank">cf.</tp:taxon-name-part> <tp:taxon-name-part taxon-name-part-type="species" reg="teres">teres</tp:taxon-name-part></tp:taxon-name> (Fig. <xref ref-type="fig" rid="F7">7S</xref>).</p></tp:treatment-sec><tp:treatment-sec sec-type="remarks" id="SECID0EKSCK"><title>Remarks.</title><p>We assign the examined specimen to <italic><tp:taxon-name><tp:taxon-name-part taxon-name-part-type="genus" reg="Caecum">Caecum</tp:taxon-name-part> <tp:taxon-name-part taxon-name-part-type="species" reg="strangulatum">strangulatum</tp:taxon-name-part></tp:taxon-name></italic> (in the juvenile form), which was described from Pacific Panama (<xref ref-type="bibr" rid="B20">de Folin 1867</xref>) (holotype <named-content xmlns:xlink="http://www.w3.org/1999/xlink" content-type="dwc:institutional_code" xlink:type="simple">MNHN</named-content>-IM-2000-4586, accessed through the online catalogue of the <named-content xmlns:xlink="http://www.w3.org/1999/xlink" content-type="dwc:institutional_code" xlink:type="simple">MNHN</named-content>), due to the narrow mucro and the annular sculpture, which probably can be interpreted as the transition to a ribbed ornamentation in later life stage. The separate species status of <italic><tp:taxon-name><tp:taxon-name-part taxon-name-part-type="genus" reg="Caecum">C.</tp:taxon-name-part> <tp:taxon-name-part taxon-name-part-type="species" reg="strangulatum">strangulatum</tp:taxon-name-part></tp:taxon-name></italic> and <italic><tp:taxon-name><tp:taxon-name-part taxon-name-part-type="genus" reg="Caecum">C.</tp:taxon-name-part> <tp:taxon-name-part taxon-name-part-type="species" reg="teres">teres</tp:taxon-name-part></tp:taxon-name></italic> (see below) is not supported via our molecular species delineation (see Fig. <xref ref-type="fig" rid="F4">4</xref>). Both are sister clades in phylogenetic analyses (see Fig. <xref ref-type="fig" rid="F3">3</xref>), but the monophyly of both lineages is not reflected on mitochondrial 16S rRNA (Fig. <xref ref-type="fig" rid="F4">4</xref>). Both species can be distinguished by morphological features (i.e., a noticeably more pronounced shell structure and a slimmer mucro), but share a unique microsculptural pattern (Fig. <xref ref-type="fig" rid="F7">7D</xref>). We currently lack comparative data on <abbrev xmlns:xlink="http://www.w3.org/1999/xlink" xlink:title="cytochrome oxidase subunit I" id="ABBRID0ENUCK" xlink:type="simple">COI</abbrev> to evaluate whether the results in species delineation on 16S rRNA present a case of incomplete lineage sorting in this recent split between the two sister species or both belong to one genetically and morphologically diverse species. Due to this lack of data, we currently refrain from synonymizing the two yet existing species until more data is available to text species boundaries and the degree of intraspecific variability in shell morphology.</p></tp:treatment-sec><tp:treatment-sec><!--Section generated to contain objects referenced in tp:taxon-treatment.--><fig id="F7" position="float" orientation="portrait"><object-id xmlns:xlink="http://www.w3.org/1999/xlink" content-type="doi" xlink:type="simple">10.3897/zookeys.968.52986.figure7</object-id><object-id xmlns:xlink="http://www.w3.org/1999/xlink" content-type="arpha" xlink:type="simple">45D743FD-1DC3-5980-BF2A-86A9BE12457E</object-id><label>Figure 7.</label><caption><p><bold>A–F</bold><italic><tp:taxon-name><tp:taxon-name-part taxon-name-part-type="genus" reg="Caecum">Caecum</tp:taxon-name-part> <tp:taxon-name-part taxon-name-part-type="species" reg="pulchellum">pulchellum</tp:taxon-name-part></tp:taxon-name></italic><bold>A, C, E, F</bold> specimen <abbrev xmlns:xlink="http://www.w3.org/1999/xlink" xlink:title="Zoological State Collection" id="ABBRID0EOZBK" xlink:type="simple">ZSM</abbrev>-Mol-20090485 <bold>B, D</bold> juvenile specimen <abbrev xmlns:xlink="http://www.w3.org/1999/xlink" xlink:title="Zoological State Collection" id="ABBRID0EUZBK" xlink:type="simple">ZSM</abbrev>-Mol-20200118 <bold>A, B</bold> light microscopic pictures <bold>C, D</bold><abbrev xmlns:xlink="http://www.w3.org/1999/xlink" xlink:title="scanning electron microscopy" id="ABBRID0E3ZBK" xlink:type="simple">SEM</abbrev> scans <bold>E</bold> close-up of mucro and <bold>F</bold> microsculpture <bold>H–K</bold><italic><tp:taxon-name><tp:taxon-name-part taxon-name-part-type="genus" reg="Caecum">C.</tp:taxon-name-part> <tp:taxon-name-part taxon-name-part-type="species" reg="donmoorei">donmoorei</tp:taxon-name-part></tp:taxon-name></italic>, specimen USNM 1618844 <bold>H–K</bold><italic><tp:taxon-name><tp:taxon-name-part taxon-name-part-type="genus" reg="Caecum">C.</tp:taxon-name-part> <tp:taxon-name-part taxon-name-part-type="species" reg="regulare">regulare</tp:taxon-name-part></tp:taxon-name></italic>, specimen <abbrev xmlns:xlink="http://www.w3.org/1999/xlink" xlink:title="Zoological State Collection" id="ABBRID0E51BK" xlink:type="simple">ZSM</abbrev>-Mol-20100321, juvenile <bold>H</bold> light microscopic picture <bold>I</bold><abbrev xmlns:xlink="http://www.w3.org/1999/xlink" xlink:title="scanning electron microscopy" id="ABBRID0EG2BK" xlink:type="simple">SEM</abbrev> scans <bold>J</bold> close-up of mucro and <bold>K</bold> microsculpture <bold>L–T</bold><tp:taxon-name><tp:taxon-name-part taxon-name-part-type="genus" reg="Caecum">C.</tp:taxon-name-part> <tp:taxon-name-part taxon-name-part-type="uncertainty-rank">cf.</tp:taxon-name-part> <tp:taxon-name-part taxon-name-part-type="species" reg="teres">teres</tp:taxon-name-part></tp:taxon-name> and <tp:taxon-name><tp:taxon-name-part taxon-name-part-type="genus" reg="Caecum">C.</tp:taxon-name-part> <tp:taxon-name-part taxon-name-part-type="uncertainty-rank">cf.</tp:taxon-name-part> <tp:taxon-name-part taxon-name-part-type="species" reg="strangulatum">strangulatum</tp:taxon-name-part></tp:taxon-name><bold>L</bold> specimen <abbrev xmlns:xlink="http://www.w3.org/1999/xlink" xlink:title="Zoological State Collection" id="ABBRID0EM3BK" xlink:type="simple">ZSM</abbrev>-Mol-20200033, juvenile specimen with larval shell still attached <bold>M, N, Q, S</bold> specimen <abbrev xmlns:xlink="http://www.w3.org/1999/xlink" xlink:title="Zoological State Collection" id="ABBRID0ES3BK" xlink:type="simple">ZSM</abbrev>-Mol-20200032, juvenile <bold>M</bold> light microscopic picture <bold>N</bold><abbrev xmlns:xlink="http://www.w3.org/1999/xlink" xlink:title="scanning electron microscopy" id="ABBRID0E13BK" xlink:type="simple">SEM</abbrev> scan <bold>Q</bold> close-up of mucro and <bold>S</bold> microsculpture <bold>O, P, R, T</bold><tp:taxon-name><tp:taxon-name-part taxon-name-part-type="genus" reg="Caecum">C.</tp:taxon-name-part> <tp:taxon-name-part taxon-name-part-type="uncertainty-rank">cf.</tp:taxon-name-part> <tp:taxon-name-part taxon-name-part-type="species" reg="strangulatum">strangulatum</tp:taxon-name-part></tp:taxon-name>, specimen <abbrev xmlns:xlink="http://www.w3.org/1999/xlink" xlink:title="Zoological State Collection" id="ABBRID0ER4BK" xlink:type="simple">ZSM</abbrev>-Mol-20200038, juvenile <bold>O</bold> light microscopic picture <bold>P</bold><abbrev xmlns:xlink="http://www.w3.org/1999/xlink" xlink:title="scanning electron microscopy" id="ABBRID0EZ4BK" xlink:type="simple">SEM</abbrev> scan <bold>R</bold> close-up of mucro and <bold>T</bold> microsculpture <bold>U–X</bold><tp:taxon-name><tp:taxon-name-part taxon-name-part-type="genus" reg="Caecum">C.</tp:taxon-name-part> <tp:taxon-name-part taxon-name-part-type="uncertainty-rank">cf.</tp:taxon-name-part> <tp:taxon-name-part taxon-name-part-type="species" reg="semilaeve">semilaeve</tp:taxon-name-part></tp:taxon-name>, specimen <abbrev xmlns:xlink="http://www.w3.org/1999/xlink" xlink:title="Zoological State Collection" id="ABBRID0EQ5BK" xlink:type="simple">ZSM</abbrev>-Mol-20200034 <bold>U</bold> Light microscopic picture <bold>V</bold><abbrev xmlns:xlink="http://www.w3.org/1999/xlink" xlink:title="scanning electron microscopy" id="ABBRID0EY5BK" xlink:type="simple">SEM</abbrev> scan <bold>W</bold> close-up of mucro and <bold>X</bold> microsculpture. Scale bars: 10 µm (<bold>F, S, T, W, X</bold>); 20 µm (<bold>J, K, Q, R</bold>); 50 µm (<bold>E</bold>); 100 µm (<bold>H, I, L–P, U, V</bold>); 200 µm (<bold>A–D</bold>).</p></caption><graphic xmlns:xlink="http://www.w3.org/1999/xlink" xlink:href="zookeys-968-001-g007.jpg" position="float" orientation="portrait" xlink:type="simple" id="oo_453120.jpg"><uri content-type="original_file" xlink:type="simple">https://binary.pensoft.net/fig/453120</uri></graphic></fig><fig id="F4" position="float" orientation="portrait"><object-id xmlns:xlink="http://www.w3.org/1999/xlink" content-type="doi" xlink:type="simple">10.3897/zookeys.968.52986.figure4</object-id><object-id xmlns:xlink="http://www.w3.org/1999/xlink" content-type="arpha" xlink:type="simple">70DAA350-75A7-5331-B0FE-5FD9A2A7E5F1</object-id><label>Figure 4.</label><caption><p>Molecular based species delimitation of Central American <tp:taxon-name><tp:taxon-name-part taxon-name-part-type="family">Caecidae</tp:taxon-name-part></tp:taxon-name>. Guide tree used for PTP and bPTP based on the optimal likelihood tree of the concatenated three-marker dataset. Color codes indicate our preliminary species hypothesis derived from the phylogenetic tree. Color bars reflect the species delimitation suggested by the four consulted species delimitation programs (including <abbrev xmlns:xlink="http://www.w3.org/1999/xlink" xlink:title="Maximum likelihood" id="ABBRID0EQ6BI" xlink:type="simple">ML</abbrev> and Bayesian implementation for PTP and single and multiple threshold for <abbrev xmlns:xlink="http://www.w3.org/1999/xlink" xlink:title="General Mixed Yule-Coalescent" id="ABBRID0EU6BI" xlink:type="simple">GMYC</abbrev>). Bars are missing where no sequence data obtained.</p></caption><graphic xmlns:xlink="http://www.w3.org/1999/xlink" xlink:href="zookeys-968-001-g004.jpg" position="float" orientation="portrait" xlink:type="simple" id="oo_453117.jpg"><uri content-type="original_file" xlink:type="simple">https://binary.pensoft.net/fig/453117</uri></graphic></fig><fig id="F3" position="float" orientation="portrait"><object-id xmlns:xlink="http://www.w3.org/1999/xlink" content-type="doi" xlink:type="simple">10.3897/zookeys.968.52986.figure3</object-id><object-id xmlns:xlink="http://www.w3.org/1999/xlink" content-type="arpha" xlink:type="simple">9AD14FB0-917A-5700-916E-12427B584F9A</object-id><label>Figure 3.</label><caption><p>Optimal <abbrev xmlns:xlink="http://www.w3.org/1999/xlink" xlink:title="Maximum likelihood" id="ABBRID0E1UBI" xlink:type="simple">ML</abbrev> tree of the concatenated 28S rRNA, 16S rRNA and <abbrev xmlns:xlink="http://www.w3.org/1999/xlink" xlink:title="cytochrome oxidase subunit I" id="ABBRID0E5UBI" xlink:type="simple">COI</abbrev> genes partitioned by genes and <abbrev xmlns:xlink="http://www.w3.org/1999/xlink" xlink:title="cytochrome oxidase subunit I" id="ABBRID0ECVBI" xlink:type="simple">COI</abbrev> codon positions. Bootstrap values (below nodes) of the <abbrev xmlns:xlink="http://www.w3.org/1999/xlink" xlink:title="Maximum likelihood" id="ABBRID0EGVBI" xlink:type="simple">ML</abbrev> analysis are shown for values &gt; 80% and posterior probability support (above nodes) of the <abbrev xmlns:xlink="http://www.w3.org/1999/xlink" xlink:title="Bayesian inference" id="ABBRID0EKVBI" xlink:type="simple">BI</abbrev> analysis are shown for values &gt; 0.95. Specimens previously classified as <italic><tp:taxon-name><tp:taxon-name-part taxon-name-part-type="genus" reg="Meioceras">Meioceras</tp:taxon-name-part></tp:taxon-name></italic> are indicated in yellow color. Smooth, translucent specimens, lacking diagnostic features and summarized in the ´<italic><tp:taxon-name><tp:taxon-name-part taxon-name-part-type="genus" reg="Caecum">Caecum</tp:taxon-name-part> <tp:taxon-name-part taxon-name-part-type="species" reg="glabrum">glabrum</tp:taxon-name-part></tp:taxon-name></italic>-like complex` are indicated in blue. <italic><tp:taxon-name><tp:taxon-name-part taxon-name-part-type="genus" reg="Caecum">C.</tp:taxon-name-part></tp:taxon-name></italic> = <italic><tp:taxon-name><tp:taxon-name-part taxon-name-part-type="genus" reg="Caecum">Caecum</tp:taxon-name-part></tp:taxon-name></italic>, <italic><tp:taxon-name><tp:taxon-name-part taxon-name-part-type="genus" reg="Meioceras">M.</tp:taxon-name-part></tp:taxon-name></italic> = <italic><tp:taxon-name><tp:taxon-name-part taxon-name-part-type="genus" reg="Meioceras">Meioceras</tp:taxon-name-part></tp:taxon-name></italic>, MOTU I/ MOTU II = molecular operational taxonomic unit within the ´<italic><tp:taxon-name><tp:taxon-name-part taxon-name-part-type="genus" reg="Caecum">Caecum</tp:taxon-name-part> <tp:taxon-name-part taxon-name-part-type="species" reg="glabrum">glabrum</tp:taxon-name-part></tp:taxon-name></italic>-like complex`. Figured specimens are all to the same scale. Scale bar: 1 mm.</p></caption><graphic xmlns:xlink="http://www.w3.org/1999/xlink" xlink:href="zookeys-968-001-g003.jpg" position="float" orientation="portrait" xlink:type="simple" id="oo_453116.jpg"><uri content-type="original_file" xlink:type="simple">https://binary.pensoft.net/fig/453116</uri></graphic></fig></tp:treatment-sec><ref-list><ref id="B20"><mixed-citation xmlns:xlink="http://www.w3.org/1999/xlink" xlink:type="simple"><person-group><name name-style="western"><surname>De Folin</surname><given-names>L</given-names></name></person-group> (<year>1867</year>) Les Méléagrinicoles, Espèces Nouvelles. Société havraise d’études diverses Le Havre, 96 pp. <ext-link xlink:type="simple" ext-link-type="doi" xlink:href="10.5962/bhl.title.10790">https://doi.org/10.5962/bhl.title.10790</ext-link></mixed-citation></ref></ref-list></tp:taxon-treatment>
