# Supplementary material for: Uncovering the shell game with barcodes: diversity of meiofaunal Caecidae snails (Truncatelloidea, Caenogastropoda) from Central America
Source: Zookeys. 2020 Sep 16;968:1–42. doi: 10.3897/zookeys.968.52986 (PMC7511454; doi:10.3897/zookeys.968.52986)
Supplement: XML Treatment for Caecum cf. teres [file zookeys.968.52986-treatment17.xml]

<!DOCTYPE tp:taxon-treatment
  PUBLIC "-//TaxonX//DTD Taxonomic Treatment Publishing DTD v0 20100105//EN" "tax-treatment-NSO.dtd">
<tp:taxon-treatment xmlns:tp="http://www.plazi.org/taxpub"><tp:treatment-meta><kwd-group><label>Taxon classification</label><kwd><named-content xmlns:xlink="http://www.w3.org/1999/xlink" content-type="kingdom">Animalia</named-content></kwd><kwd><named-content xmlns:xlink="http://www.w3.org/1999/xlink" content-type="order">Littorinimorpha</named-content></kwd><kwd><named-content xmlns:xlink="http://www.w3.org/1999/xlink" content-type="family">Caecidae</named-content></kwd></kwd-group><mixed-citation publication-type="journal"><person-group><name><surname>Egger</surname><given-names>Christina</given-names></name><name><surname>Neusser</surname><given-names>Timea P.</given-names></name><name><surname>Norenburg</surname><given-names>Jon</given-names></name><name><surname>Leasi</surname><given-names>Francesca</given-names></name><name><surname>Buge</surname><given-names>Barbara</given-names></name><name><surname>Vannozzi</surname><given-names>Angelo</given-names></name><name><surname>Cunha</surname><given-names>Regina L.</given-names></name><name><surname>Cox</surname><given-names>Cymon J.</given-names></name><name><surname>Jörger</surname><given-names>Katharina M.</given-names></name></person-group><article-title>Uncovering the shell game with barcodes: diversity of meiofaunal <tp:taxon-name><tp:taxon-name-part taxon-name-part-type="family">Caecidae</tp:taxon-name-part></tp:taxon-name> snails (<tp:taxon-name><tp:taxon-name-part taxon-name-part-type="superfamily">Truncatelloidea</tp:taxon-name-part></tp:taxon-name>, <tp:taxon-name><tp:taxon-name-part taxon-name-part-type="subclass">Caenogastropoda</tp:taxon-name-part></tp:taxon-name>) from Central America</article-title><source>Zookeys</source><day>16</day><month>9</month><year>2020</year><volume>968</volume><fpage>1</fpage><lpage>42</lpage><pub-id pub-id-type="doi">10.3897/zookeys.968.52986</pub-id></mixed-citation></tp:treatment-meta><tp:nomenclature><tp:taxon-name><object-id xmlns:xlink="http://www.w3.org/1999/xlink" content-type="arpha" xlink:type="simple">3E71FF64-B803-5864-80F0-BB5BFD892DD0</object-id>
              <tp:taxon-name-part taxon-name-part-type="genus" reg="Caecum">Caecum</tp:taxon-name-part>
              <tp:taxon-name-part taxon-name-part-type="uncertainty-rank">cf.</tp:taxon-name-part>
              <tp:taxon-name-part taxon-name-part-type="species" reg="teres">teres</tp:taxon-name-part>
            </tp:taxon-name><tp:taxon-authority>Carpenter, 1857</tp:taxon-authority><tp:nomenclature-citation-list><tp:nomenclature-citation><tp:taxon-name>
                  <tp:taxon-name-part taxon-name-part-type="genus" reg="Caecum">Caecum</tp:taxon-name-part> <tp:taxon-name-part taxon-name-part-type="species" reg="teres">teres</tp:taxon-name-part></tp:taxon-name><comment>Carpenter, 1857: 329, pl. 37, figs 378, 1550. Type locality: Mazatlán [Mexico].</comment></tp:nomenclature-citation></tp:nomenclature-citation-list></tp:nomenclature><tp:treatment-sec sec-type="material" id="SECID0EEWCK"><title>Material examined.</title><p>Panama • 1 juv.; Achotines; <named-content xmlns:xlink="http://www.w3.org/1999/xlink" content-type="dwc:verbatimCoordinates" xlink:type="simple"><named-content content-type="geo-json" specific-use="{&#34;type&#34;:&#34;Point&#34;,&#34;coordinates&#34;:[-79.996800,7.634900]}" id="NCID0ENWCK" xlink:type="simple">7.6349, -79.9968</named-content></named-content>; depth 10 m; 6 Mar 2016; USNM Achotines 2016 exped.; Stat. PA23a; DNA voucher; GenBank: <ext-link xmlns:xlink="http://www.w3.org/1999/xlink" ext-link-type="gen" xlink:href="MT727070" xlink:type="simple">MT727070</ext-link>, <ext-link xmlns:xlink="http://www.w3.org/1999/xlink" ext-link-type="gen" xlink:href="MT704289" xlink:type="simple">MT704289</ext-link>, <ext-link xmlns:xlink="http://www.w3.org/1999/xlink" ext-link-type="gen" xlink:href="MT731724" xlink:type="simple">MT731724</ext-link>; USNM 1618865. • 1 juv. (Fig. <xref ref-type="fig" rid="F7">7L</xref>); same collection data as for preceding; DNA voucher; DNA bank: r462p7f2t91; GenBank: <ext-link xmlns:xlink="http://www.w3.org/1999/xlink" ext-link-type="gen" xlink:href="MT704284" xlink:type="simple">MT704284</ext-link>, <ext-link xmlns:xlink="http://www.w3.org/1999/xlink" ext-link-type="gen" xlink:href="MT731718" xlink:type="simple">MT731718</ext-link>; <abbrev xmlns:xlink="http://www.w3.org/1999/xlink" xlink:title="Zoological State Collection" id="ABBRID0EPXCK" xlink:type="simple">ZSM</abbrev>-Mol-20200033. • 1 juv.; same collection data as for preceding; DNA voucher; DNA bank: r462p11f2t91; GenBank: <ext-link xmlns:xlink="http://www.w3.org/1999/xlink" ext-link-type="gen" xlink:href="MT704286" xlink:type="simple">MT704286</ext-link>, <ext-link xmlns:xlink="http://www.w3.org/1999/xlink" ext-link-type="gen" xlink:href="MT731720" xlink:type="simple">MT731720</ext-link>; <abbrev xmlns:xlink="http://www.w3.org/1999/xlink" xlink:title="Zoological State Collection" id="ABBRID0E4XCK" xlink:type="simple">ZSM</abbrev>-Mol-20200037. • 1 juv. (Fig. <xref ref-type="fig" rid="F7">7M, N, Q, S</xref>); same collection data as for preceding; <abbrev xmlns:xlink="http://www.w3.org/1999/xlink" xlink:title="Zoological State Collection" id="ABBRID0EFYCK" xlink:type="simple">ZSM</abbrev>-Mol-20200032. • 1 juv.; Achotines; 7.6207, -80.0013; depth 12 m; 29 Feb 2016; USNM Achotines2016 exped.; Stat. PA14; <abbrev xmlns:xlink="http://www.w3.org/1999/xlink" xlink:title="Zoological State Collection" id="ABBRID0EJYCK" xlink:type="simple">ZSM</abbrev>-Mol-20200027.</p></tp:treatment-sec><tp:treatment-sec sec-type="Shell morphology" id="SECID0ENYCK"><title>Shell morphology.</title><p>Thin, fragile shell. Color whitish translucent. Length varies from 1.2 to 1.5 mm. Tube elongated, uniformly cylindrical, narrowing towards posterior (Fig. <xref ref-type="fig" rid="F7">7M, N</xref>). Septum clearly set off from edge of tube with large, triangular mucro with rounded tip (Fig. <xref ref-type="fig" rid="F7">7Q</xref>). Aperture round with sharp and thin rim. Sculpture appears smooth using light microscopy except for numerous fine horizontal growth lines. Microsculpture composed of numerous narrow longitudinal stripes consisting of serial fine indentations (Fig. <xref ref-type="fig" rid="F7">7S</xref>). Stripes of indentations are slightly shifted, when intersecting a growth line.</p></tp:treatment-sec><tp:treatment-sec sec-type="remarks" id="SECID0E6YCK"><title>Remarks.</title><p>Our material from Pacific Panama closely resembles <italic><tp:taxon-name><tp:taxon-name-part taxon-name-part-type="genus" reg="Caecum">Caecum</tp:taxon-name-part> <tp:taxon-name-part taxon-name-part-type="species" reg="teres">teres</tp:taxon-name-part></tp:taxon-name></italic> (lectotype, NHMUK catalog number 1857.6.4.1550). However, all investigated specimens are juveniles in different growth-stages and identification remains therefore to be confirmed when adult specimens are available for molecular analyses.</p></tp:treatment-sec><tp:treatment-sec><!--Section generated to contain objects referenced in tp:taxon-treatment.--><fig id="F7" position="float" orientation="portrait"><object-id xmlns:xlink="http://www.w3.org/1999/xlink" content-type="doi" xlink:type="simple">10.3897/zookeys.968.52986.figure7</object-id><object-id xmlns:xlink="http://www.w3.org/1999/xlink" content-type="arpha" xlink:type="simple">45D743FD-1DC3-5980-BF2A-86A9BE12457E</object-id><label>Figure 7.</label><caption><p><bold>A–F</bold><italic><tp:taxon-name><tp:taxon-name-part taxon-name-part-type="genus" reg="Caecum">Caecum</tp:taxon-name-part> <tp:taxon-name-part taxon-name-part-type="species" reg="pulchellum">pulchellum</tp:taxon-name-part></tp:taxon-name></italic><bold>A, C, E, F</bold> specimen <abbrev xmlns:xlink="http://www.w3.org/1999/xlink" xlink:title="Zoological State Collection" id="ABBRID0EOZBK" xlink:type="simple">ZSM</abbrev>-Mol-20090485 <bold>B, D</bold> juvenile specimen <abbrev xmlns:xlink="http://www.w3.org/1999/xlink" xlink:title="Zoological State Collection" id="ABBRID0EUZBK" xlink:type="simple">ZSM</abbrev>-Mol-20200118 <bold>A, B</bold> light microscopic pictures <bold>C, D</bold><abbrev xmlns:xlink="http://www.w3.org/1999/xlink" xlink:title="scanning electron microscopy" id="ABBRID0E3ZBK" xlink:type="simple">SEM</abbrev> scans <bold>E</bold> close-up of mucro and <bold>F</bold> microsculpture <bold>H–K</bold><italic><tp:taxon-name><tp:taxon-name-part taxon-name-part-type="genus" reg="Caecum">C.</tp:taxon-name-part> <tp:taxon-name-part taxon-name-part-type="species" reg="donmoorei">donmoorei</tp:taxon-name-part></tp:taxon-name></italic>, specimen USNM 1618844 <bold>H–K</bold><italic><tp:taxon-name><tp:taxon-name-part taxon-name-part-type="genus" reg="Caecum">C.</tp:taxon-name-part> <tp:taxon-name-part taxon-name-part-type="species" reg="regulare">regulare</tp:taxon-name-part></tp:taxon-name></italic>, specimen <abbrev xmlns:xlink="http://www.w3.org/1999/xlink" xlink:title="Zoological State Collection" id="ABBRID0E51BK" xlink:type="simple">ZSM</abbrev>-Mol-20100321, juvenile <bold>H</bold> light microscopic picture <bold>I</bold><abbrev xmlns:xlink="http://www.w3.org/1999/xlink" xlink:title="scanning electron microscopy" id="ABBRID0EG2BK" xlink:type="simple">SEM</abbrev> scans <bold>J</bold> close-up of mucro and <bold>K</bold> microsculpture <bold>L–T</bold><tp:taxon-name><tp:taxon-name-part taxon-name-part-type="genus" reg="Caecum">C.</tp:taxon-name-part> <tp:taxon-name-part taxon-name-part-type="uncertainty-rank">cf.</tp:taxon-name-part> <tp:taxon-name-part taxon-name-part-type="species" reg="teres">teres</tp:taxon-name-part></tp:taxon-name> and <tp:taxon-name><tp:taxon-name-part taxon-name-part-type="genus" reg="Caecum">C.</tp:taxon-name-part> <tp:taxon-name-part taxon-name-part-type="uncertainty-rank">cf.</tp:taxon-name-part> <tp:taxon-name-part taxon-name-part-type="species" reg="strangulatum">strangulatum</tp:taxon-name-part></tp:taxon-name><bold>L</bold> specimen <abbrev xmlns:xlink="http://www.w3.org/1999/xlink" xlink:title="Zoological State Collection" id="ABBRID0EM3BK" xlink:type="simple">ZSM</abbrev>-Mol-20200033, juvenile specimen with larval shell still attached <bold>M, N, Q, S</bold> specimen <abbrev xmlns:xlink="http://www.w3.org/1999/xlink" xlink:title="Zoological State Collection" id="ABBRID0ES3BK" xlink:type="simple">ZSM</abbrev>-Mol-20200032, juvenile <bold>M</bold> light microscopic picture <bold>N</bold><abbrev xmlns:xlink="http://www.w3.org/1999/xlink" xlink:title="scanning electron microscopy" id="ABBRID0E13BK" xlink:type="simple">SEM</abbrev> scan <bold>Q</bold> close-up of mucro and <bold>S</bold> microsculpture <bold>O, P, R, T</bold><tp:taxon-name><tp:taxon-name-part taxon-name-part-type="genus" reg="Caecum">C.</tp:taxon-name-part> <tp:taxon-name-part taxon-name-part-type="uncertainty-rank">cf.</tp:taxon-name-part> <tp:taxon-name-part taxon-name-part-type="species" reg="strangulatum">strangulatum</tp:taxon-name-part></tp:taxon-name>, specimen <abbrev xmlns:xlink="http://www.w3.org/1999/xlink" xlink:title="Zoological State Collection" id="ABBRID0ER4BK" xlink:type="simple">ZSM</abbrev>-Mol-20200038, juvenile <bold>O</bold> light microscopic picture <bold>P</bold><abbrev xmlns:xlink="http://www.w3.org/1999/xlink" xlink:title="scanning electron microscopy" id="ABBRID0EZ4BK" xlink:type="simple">SEM</abbrev> scan <bold>R</bold> close-up of mucro and <bold>T</bold> microsculpture <bold>U–X</bold><tp:taxon-name><tp:taxon-name-part taxon-name-part-type="genus" reg="Caecum">C.</tp:taxon-name-part> <tp:taxon-name-part taxon-name-part-type="uncertainty-rank">cf.</tp:taxon-name-part> <tp:taxon-name-part taxon-name-part-type="species" reg="semilaeve">semilaeve</tp:taxon-name-part></tp:taxon-name>, specimen <abbrev xmlns:xlink="http://www.w3.org/1999/xlink" xlink:title="Zoological State Collection" id="ABBRID0EQ5BK" xlink:type="simple">ZSM</abbrev>-Mol-20200034 <bold>U</bold> Light microscopic picture <bold>V</bold><abbrev xmlns:xlink="http://www.w3.org/1999/xlink" xlink:title="scanning electron microscopy" id="ABBRID0EY5BK" xlink:type="simple">SEM</abbrev> scan <bold>W</bold> close-up of mucro and <bold>X</bold> microsculpture. Scale bars: 10 µm (<bold>F, S, T, W, X</bold>); 20 µm (<bold>J, K, Q, R</bold>); 50 µm (<bold>E</bold>); 100 µm (<bold>H, I, L–P, U, V</bold>); 200 µm (<bold>A–D</bold>).</p></caption><graphic xmlns:xlink="http://www.w3.org/1999/xlink" xlink:href="zookeys-968-001-g007.jpg" position="float" orientation="portrait" xlink:type="simple" id="oo_453120.jpg"><uri content-type="original_file" xlink:type="simple">https://binary.pensoft.net/fig/453120</uri></graphic></fig></tp:treatment-sec></tp:taxon-treatment>
